# Supplementary material for: Widespread fear of dengue transmission but poor practices of dengue prevention: A study in the slums of Delhi, India
Source: PLoS One. 2017 Feb 10;12(2):e0171543. doi: 10.1371/journal.pone.0171543 (PMC5302449; doi:10.1371/journal.pone.0171543)
Supplement: S3 File — (XLSX) [file pone.0171543.s003.xlsx]

## Sheet: HH_ID_ward
Problem of mosquito at home	Problem of mosquito at Work	Problem of mosquito at while commuting/Transport	Problem of mosquito at park/public space	Do you have plants	Do you have discarded material	Location of house	Type of toilet	Main source of water	Locality
Extreme	Extreme	Extreme	Extreme	No	No	1	1	1	G Block - Gu
Extreme	Low	Low	Extreme	No	No	1	1	2	Kusumpur Pah
Extreme	Negligible/absent	Low	Extreme	No	No	1	1	1	Anna Nagar V
Extreme		Low	Extreme	No	No	1	2	1	Calander Col
Extreme	Somewhat high	Somewhat high	Extreme	No	No	1	2	1	Bhumiheen Ca
Low	Somewhat high	Extreme	Higher at times/occasionally	No	No	1	2	1	G Block - Gu
Negligible/absent	Negligible/absent	Higher at times/occasionally	Higher at times/occasionally	No	No	1	4	3	New Sanjay A
Extreme	Low	Low	Higher at times/occasionally	No	No	1	2	1	Chandra Shek
Extreme			Higher at times/occasionally	No	No	1	1	3	J.J Cam Rakh
Extreme			Higher at times/occasionally	No	No	1	1	1	Jawahar Camp
Somewhat high	Higher at times/occasionally	Low	Negligible/absent	No	No	1	2	1	G Block - Gu
Extreme	Low	Negligible/absent	Negligible/absent	No	No	1	1	1	G Block - Gu
Extreme	Somewhat high	Extreme	Somewhat high	No	No	1	4	1	Dharmpur JJ
Negligible/absent	Negligible/absent	Negligible/absent	Somewhat high	No	No	1	4	3	New Sanjay A
Extreme	Low	Extreme	Extreme	Yes	No	1	2	1	Anna Nagar V
Extreme	Low	Low	Extreme	Yes	No	1	1	2	Kusumpur Pah
Somewhat high	Higher at times/occasionally	Extreme	Higher at times/occasionally	Yes	No	1	1	4	Kusumpur Pah
Extreme	Somewhat high	Extreme	Extreme	No	Yes	1	2	3	C.D Block-sa
Extreme	Extreme	Low	Extreme	No	Yes	1	2	1	Dharmpur JJ
Extreme	Extreme	Low	Extreme	No	Yes	1	1	2	Kusumpur Pah
Extreme	Low	Low	Extreme	No	Yes	1	2	1	Dharmpur JJ
Somewhat high	Higher at times/occasionally	Low	Low	No	Yes	1	3	1	Kalander Col
Low	Somewhat high	Low	Low	No	Yes	1	2	3	Dharmpur JJ
Extreme	Negligible/absent	Low	Negligible/absent	No	Yes	1	1	1	G Block - Gu
Extreme	Negligible/absent	Low	Negligible/absent	No	Yes	1	1	1	G Block - Gu
Extreme	Negligible/absent	Low	Negligible/absent	No	Yes	1	2	1	G Block - Gu
Extreme	Somewhat high	Low	Negligible/absent	No	Yes	1	1	4	Kusumpur Pah
Extreme	Somewhat high	Low	Negligible/absent	No	Yes	1	2	1	G Block - Gu
Extreme	Low	Negligible/absent	Negligible/absent	No	Yes	1	1	1	G Block - Gu
Extreme	Negligible/absent	Negligible/absent	Negligible/absent	No	Yes	1	1	1	G Block - Gu
Higher at times/occasionally	Somewhat high	Extreme	Somewhat high	No	Yes	1	1	4	Kusumpur Pah
Extreme	Extreme	Low	Somewhat high	No	Yes	1	1	4	Kusumpur Pah
Extreme	Extreme	Extreme	Extreme	Yes	Yes	1	1	4	Kusumpur Pah
Extreme	Somewhat high	Extreme	Extreme	Yes	Yes	1	1	4	Kusumpur Pah
Somewhat high	Somewhat high	Extreme	Extreme	Yes	Yes	1	1	4	Kusumpur Pah
Somewhat high	Somewhat high	Extreme	Extreme	Yes	Yes	1	1	4	Kusumpur Pah
Somewhat high	Somewhat high	Extreme	Extreme	Yes	Yes	1	1	4	Kusumpur Pah
Somewhat high	Somewhat high	Extreme	Extreme	Yes	Yes	1	1	4	Kusumpur Pah
Somewhat high	Somewhat high	Extreme	Extreme	Yes	Yes	1	1	98	Kusumpur Pah
Somewhat high	Somewhat high	Extreme	Extreme	Yes	Yes	1	1	4	Kusumpur Pah
Extreme	Extreme	Higher at times/occasionally	Extreme	Yes	Yes	1	1	1	Kusumpur Pah
Extreme	Extreme	Low	Extreme	Yes	Yes	1	3	1	Dharmpur JJ
Extreme	Extreme	Low	Extreme	Yes	Yes	1	1	4	Kusumpur Pah
Extreme	Extreme	Low	Extreme	Yes	Yes	1	1	4	Kusumpur Pah
Extreme	Extreme	Low	Extreme	Yes	Yes	1	1	2	Kusumpur Pah
Extreme	Extreme	Low	Extreme	Yes	Yes	1	1	2	Kusumpur Pah
Extreme	Extreme	Low	Extreme	Yes	Yes	1	1	1	Kusumpur Pah
Extreme	Extreme	Low	Extreme	Yes	Yes	1	1	2	Kusumpur Pah
Extreme	Extreme	Low	Extreme	Yes	Yes	1	1	2	Kusumpur Pah
Extreme	Extreme	Low	Extreme	Yes	Yes	1	1	2	Kusumpur Pah
Extreme	Extreme	Low	Extreme	Yes	Yes	1	1	1	Kusumpur Pah
Extreme	Low	Low	Extreme	Yes	Yes	1	1	2	Kusumpur Pah
Extreme	Low	Low	Extreme	Yes	Yes	1	1	2	Kusumpur Pah
Somewhat high	Somewhat high	Low	Extreme	Yes	Yes	1	1	4	Kusumpur Pah
Somewhat high	Extreme	Somewhat high	Extreme	Yes	Yes	1	4	1	Dharmpur JJ
Somewhat high	Extreme	Somewhat high	Extreme	Yes	Yes	1	1	4	Kusumpur Pah
Extreme	Higher at times/occasionally	Somewhat high	Extreme	Yes	Yes	1	1	4	Kusumpur Pah
Extreme	Low	Somewhat high	Extreme	Yes	Yes	1	1	4	Kusumpur Pah
Extreme	Somewhat high	Somewhat high	Extreme	Yes	Yes	1	1	4	Kusumpur Pah
Extreme	Somewhat high	Somewhat high	Extreme	Yes	Yes	1	1	4	Kusumpur Pah
Extreme	Somewhat high	Somewhat high	Extreme	Yes	Yes	1	1	2	Kusumpur Pah
Extreme	Somewhat high	Somewhat high	Extreme	Yes	Yes	1	1	4	Kusumpur Pah
Extreme	Somewhat high	Somewhat high	Extreme	Yes	Yes	1	1	3	Kusumpur Pah
Extreme	Somewhat high	Somewhat high	Extreme	Yes	Yes	1	1	4	Kusumpur Pah
Extreme	Somewhat high	Somewhat high	Extreme	Yes	Yes	1	1	4	Kusumpur Pah
Extreme	Somewhat high	Somewhat high	Extreme	Yes	Yes	1	1	2	Kusumpur Pah
Extreme	Somewhat high	Somewhat high	Extreme	Yes	Yes	1	2	4	Kusumpur Pah
Extreme	Low		Extreme	Yes	Yes	1	1	2	Kusumpur Pah
Extreme	Somewhat high	Low	Higher at times/occasionally	Yes	Yes	1	2	1	Dharmpur JJ
Somewhat high	Extreme	Somewhat high	Higher at times/occasionally	Yes	Yes	1	1	4	Kusumpur Pah
Somewhat high	Extreme	Somewhat high	Higher at times/occasionally	Yes	Yes	1	1	4	Kusumpur Pah
Somewhat high	Extreme	Somewhat high	Higher at times/occasionally	Yes	Yes	1	2	4	Kusumpur Pah
Extreme	Negligible/absent	Somewhat high	Higher at times/occasionally	Yes	Yes	1	1	2	Kusumpur Pah
Somewhat high	Negligible/absent	Negligible/absent	Low	Yes	Yes	1	2	1	Dharmpur JJ
Somewhat high	Higher at times/occasionally	Somewhat high	Low	Yes	Yes	1	4	4	Kusumpur Pah
Extreme	Somewhat high	Negligible/absent	Negligible/absent	Yes	Yes	1	1	4	Kusumpur Pah
Somewhat high	Extreme	Extreme	Somewhat high	Yes	Yes	1	1	4	Kusumpur Pah
Extreme	Somewhat high	Extreme	Somewhat high	Yes	Yes	1	4	1	Dharmpur JJ
Extreme	Somewhat high	Extreme	Somewhat high	Yes	Yes	1	1	4	Kusumpur Pah
Higher at times/occasionally	Somewhat high	Extreme	Somewhat high	Yes	Yes	1	1	4	Kusumpur Pah
Low	Somewhat high	Extreme	Somewhat high	Yes	Yes	1	1	4	Kusumpur Pah
Somewhat high	Somewhat high	Extreme	Somewhat high	Yes	Yes	1	1	4	Kusumpur Pah
Somewhat high	Somewhat high	Extreme	Somewhat high	Yes	Yes	1	1	4	Kusumpur Pah
Somewhat high	Somewhat high	Extreme	Somewhat high	Yes	Yes	1	1	4	Kusumpur Pah
Somewhat high	Somewhat high	Extreme	Somewhat high	Yes	Yes	1	1	4	Kusumpur Pah
Extreme	Somewhat high	Higher at times/occasionally	Somewhat high	Yes	Yes	1	1	4	Kusumpur Pah
Somewhat high	Low	Low	Somewhat high	Yes	Yes	1	1	1	Dharmpur JJ
Extreme	Negligible/absent	Low	Somewhat high	Yes	Yes	1	1	2	Kusumpur Pah
Extreme	Low	Negligible/absent	Somewhat high	Yes	Yes	1	1	1	Dharmpur JJ
Somewhat high	Low	Negligible/absent	Somewhat high	Yes	Yes	1	1	1	Anna Nagar V
Extreme	Extreme	Somewhat high	Somewhat high	Yes	Yes	1	1	1	Kusumpur Pah
Extreme	Extreme	Somewhat high	Somewhat high	Yes	Yes	1	1	3	Kusumpur Pah
Somewhat high	Extreme	Somewhat high	Somewhat high	Yes	Yes	1	4	1	Dharmpur JJ
Somewhat high	Extreme	Somewhat high	Somewhat high	Yes	Yes	1	1	4	Kusumpur Pah
Somewhat high	Extreme	Somewhat high	Somewhat high	Yes	Yes	1	1	4	Kusumpur Pah
Somewhat high	Extreme	Somewhat high	Somewhat high	Yes	Yes	1	1	4	Kusumpur Pah
Somewhat high	Extreme	Somewhat high	Somewhat high	Yes	Yes	1	1	3	Kusumpur Pah
Somewhat high	Extreme	Somewhat high	Somewhat high	Yes	Yes	1	1	2	Kusumpur Pah
Extreme	Low	Somewhat high	Somewhat high	Yes	Yes	1	2	1	Dharmpur JJ
Extreme	Somewhat high	Somewhat high	Somewhat high	Yes	Yes	1	2	1	Dharmpur JJ
Extreme	Somewhat high	Somewhat high	Somewhat high	Yes	Yes	1	1	4	Kusumpur Pah
Extreme	Somewhat high	Somewhat high	Somewhat high	Yes	Yes	1	1	2	Kusumpur Pah
Somewhat high	Higher at times/occasionally	Higher at times/occasionally		Yes	Yes	1	1	4	Kusumpur Pah
Extreme	Extreme	Extreme	Extreme	No	No	2	1	1	G Block - Gu
Extreme	Extreme	Extreme	Extreme	No	No	2	2	1	G Block - Gu
Extreme	Extreme	Extreme	Extreme	No	No	2	4	1	G Block - Gu
Extreme	Extreme	Extreme	Extreme	No	No	2	4	1	G Block - Gu
Extreme	Extreme	Extreme	Extreme	No	No	2	1	1	G Block - Gu
Extreme	Extreme	Extreme	Extreme	No	No	2	2	1	G Block - Gu
Extreme	Extreme	Extreme	Extreme	No	No	2	1	3	G Block - Gu
Extreme	Extreme	Extreme	Extreme	No	No	2	2	1	G Block - Gu
Extreme	Extreme	Extreme	Extreme	No	No	2	4	1	G Block - Gu
Extreme	Extreme	Extreme	Extreme	No	No	2	1	1	G Block - Gu
Extreme	Extreme	Extreme	Extreme	No	No	2	2	1	H2 Block Jah
Extreme	Extreme	Extreme	Extreme	No	No	2	2	1	H2 Block Jah
Extreme	Extreme	Extreme	Extreme	No	No	2	2	3	H- Block Jah
Extreme	Extreme	Extreme	Extreme	No	No	2	2	1	H- Block Jah
Extreme	Extreme	Extreme	Extreme	No	No	2	1	1	H- Block Jah
Extreme	Extreme	Extreme	Extreme	No	No	2	4	1	H- Block Jah
Extreme	Extreme	Extreme	Extreme	No	No	2	2	1	J&K Block-Ja
Extreme	Extreme	Extreme	Extreme	No	No	2	2	1	ITI K Block
Extreme	Extreme	Extreme	Extreme	No	No	2	3	1	ITI K Block
Extreme	Extreme	Extreme	Extreme	No	No	2	1	1	Prem bari br
Extreme	Extreme	Extreme	Extreme	No	No	2	3	98	J.J Cam Rakh
Extreme	Extreme	Extreme	Extreme	No	No	2	2	98	J.J Cam Rakh
Extreme	Extreme	Extreme	Extreme	No	No	2	2	98	J.J Cam Rakh
Extreme	Extreme	Extreme	Extreme	No	No	2	3	4	Sanjay Colon
Extreme		Extreme	Extreme	No	No	2	1	1	G Block - Gu
Extreme		Extreme	Extreme	No	No	2	4	1	G Block - Gu
Extreme		Extreme	Extreme	No	No	2	2	1	CD Park - Sa
Extreme		Extreme	Extreme	No	No	2	2	1	H2 Block Jah
Extreme		Extreme	Extreme	No	No	2	2	1	ITI K Block
Extreme		Extreme	Extreme	No	No	2	2	98	J.J Cam Rakh
Extreme		Extreme	Extreme	No	No	2	2	98	J.J Cam Rakh
Extreme		Extreme	Extreme	No	No	2	2	98	J.J Cam Rakh
Low	Negligible/absent	Higher at times/occasionally	Extreme	No	No	2	2	1	Chuna Bhatti
Somewhat high	Somewhat high	Higher at times/occasionally	Extreme	No	No	2	2	98	J.J Cam Rakh
Low		Higher at times/occasionally	Extreme	No	No	2	2	98	J.J Cam Rakh
Somewhat high		Higher at times/occasionally	Extreme	No	No	2	2	1	B-58 Rama Ro
Somewhat high		Higher at times/occasionally	Extreme	No	No	2	2	1	Jawahar Camp
Extreme	Extreme	Low	Extreme	No	No	2	2	1	J&K Block-Ja
Extreme	Extreme	Low	Extreme	No	No	2	2	1	Chuna Bhatti
Extreme	Extreme	Low	Extreme	No	No	2	1	4	Sanjay Colon
Higher at times/occasionally	Higher at times/occasionally	Low	Extreme	No	No	2	3	2	CD Park - Sa
Higher at times/occasionally	Higher at times/occasionally	Low	Extreme	No	No	2	2	98	J.J Cam Rakh
Somewhat high	Higher at times/occasionally	Low	Extreme	No	No	2	2	1	Sarai Pipal
Somewhat high	Higher at times/occasionally	Low	Extreme	No	No	2	2	1	H2 Block Jah
Somewhat high	Higher at times/occasionally	Low	Extreme	No	No	2	3	4	Sanjay Colon
Extreme	Low	Low	Extreme	No	No	2	2	1	CD Park - Sa
Extreme	Low	Low	Extreme	No	No	2	2	1	E-block,Path
Extreme	Low	Low	Extreme	No	No	2	2	1	Chuna Bhatti
Low	Low	Low	Extreme	No	No	2	1	1	Kathputli Co
Low	Low	Low	Extreme	No	No	2	2	1	Chuna Bhatti
Low	Low	Low	Extreme	No	No	2	3	4	Sanjay Colon
Low	Low	Low	Extreme	No	No	2	3	4	Sanjay Colon
Somewhat high	Low	Low	Extreme	No	No	2	2	4	Janta Jeevan
Somewhat high	Low	Low	Extreme	No	No	2	3	4	Sanjay Colon
Negligible/absent	Negligible/absent	Low	Extreme	No	No	2	2	1	Sarai Pipal
Higher at times/occasionally	Somewhat high	Low	Extreme	No	No	2	2	1	Anna Nagar V
Somewhat high	Somewhat high	Low	Extreme	No	No	2	2	1	CD Park - Sa
Extreme		Low	Extreme	No	No	2	2	1	Chuna Bhatti
Extreme		Low	Extreme	No	No	2	2	1	Chuna Bhatti
Extreme		Low	Extreme	No	No	2	2	1	Jawahar Camp
Extreme		Low	Extreme	No	No	2	2	1	Jawahar Camp
Higher at times/occasionally		Low	Extreme	No	No	2	2	1	E-block,Path
Higher at times/occasionally		Low	Extreme	No	No	2	2	1	E-block,Path
Higher at times/occasionally		Low	Extreme	No	No	2	2	1	Prem bari br
Higher at times/occasionally		Low	Extreme	No	No	2	2	1	Jawahar Camp
Low		Low	Extreme	No	No	2	2	1	J&K Block-Ja
Extreme	Extreme	Negligible/absent	Extreme	No	No	2	2	1	ITI K Block
Extreme	Extreme	Negligible/absent	Extreme	No	No	2	2	1	ITI K Block
Somewhat high	Higher at times/occasionally	Negligible/absent	Extreme	No	No	2	2	1	H- Block Jah
Extreme	Negligible/absent	Negligible/absent	Extreme	No	No	2	2	1	ITI K Block
Extreme	Somewhat high	Negligible/absent	Extreme	No	No	2	2	1	ITI K Block
Low	Low	Somewhat high	Extreme	No	No	2	2	1	Sarai Pipal
Low	Low	Somewhat high	Extreme	No	No	2	2	1	Chuna Bhatti
Extreme	Somewhat high	Somewhat high	Extreme	No	No	2	1	1	Prem bari br
Low		Somewhat high	Extreme	No	No	2	2	1	Shastri Mark
Somewhat high		Somewhat high	Extreme	No	No	2	3	4	Janta Jeevan
Extreme	Negligible/absent		Extreme	No	No	2	2	1	H2 Block Jah
Extreme			Extreme	No	No	2	2	1	Sarai Pipal
Extreme			Extreme	No	No	2	2	1	H2 Block Jah
Extreme			Extreme	No	No	2	2	1	J&K Block-Ja
Extreme			Extreme	No	No	2	2	1	ITI K Block
Extreme			Extreme	No	No	2	2	1	ITI K Block
Extreme			Extreme	No	No	2	2	1	ITI K Block
Extreme			Extreme	No	No	2	1	1	Prem bari br
Extreme			Extreme	No	No	2	2	1	Chuna Bhatti
Low			Extreme	No	No	2	2	1	H2 Block Jah
Somewhat high			Extreme	No	No	2	2	1	H2 Block Jah
Somewhat high			Extreme	No	No	2	2	1	Chuna Bhatti
Higher at times/occasionally	Extreme	Higher at times/occasionally	Higher at times/occasionally	No	No	2	2	1	H- Block Jah
Somewhat high	Somewhat high	Higher at times/occasionally	Higher at times/occasionally	No	No	2	2	1	H- Block Jah
Low		Higher at times/occasionally	Higher at times/occasionally	No	No	2	2	1	E-block,Path
Extreme	Higher at times/occasionally	Low	Higher at times/occasionally	No	No	2	1	4	Sanjay Colon
Extreme	Low	Low	Higher at times/occasionally	No	No	2	1	1	Prem bari br
Low	Low	Low	Higher at times/occasionally	No	No	2	2	1	Jawahar Camp
Somewhat high	Low	Low	Higher at times/occasionally	No	No	2	2	1	ITI K Block
Somewhat high	Somewhat high	Low	Higher at times/occasionally	No	No	2	2	1	Sarai Pipal
Low		Low	Higher at times/occasionally	No	No	2	2	1	Chuna Bhatti
Low		Low	Higher at times/occasionally	No	No	2	2	1	Shastri Mark
Extreme	Extreme	Negligible/absent	Higher at times/occasionally	No	No	2	2	1	H2 Block Jah
Somewhat high	Low	Negligible/absent	Higher at times/occasionally	No	No	2	2	1	Sarai Pipal
Somewhat high	Low	Negligible/absent	Higher at times/occasionally	No	No	2	2	1	H2 Block Jah
Low	Negligible/absent	Negligible/absent	Higher at times/occasionally	No	No	2	4	4	Sanjay Colon
Extreme		Negligible/absent	Higher at times/occasionally	No	No	2	2	98	Shastri Mark
Extreme	Somewhat high	Somewhat high	Higher at times/occasionally	No	No	2	2	1	J&K Block-Ja
Extreme		Somewhat high	Higher at times/occasionally	No	No	2	2	1	Jawahar Camp
Extreme			Higher at times/occasionally	No	No	2	2	1	CD Park - Sa
Extreme			Higher at times/occasionally	No	No	2	2	1	ITI K Block
Extreme			Higher at times/occasionally	No	No	2	2	1	Nirman Camp,
Extreme			Higher at times/occasionally	No	No	2	2	1	Chuna Bhatti
Extreme			Higher at times/occasionally	No	No	2	2	4	Sanjay Colon
Somewhat high			Higher at times/occasionally	No	No	2	2	1	Sarai Pipal
Somewhat high			Higher at times/occasionally	No	No	2	2	1	J&K Block-Ja
Somewhat high			Higher at times/occasionally	No	No	2	2	1	J&K Block-Ja
Somewhat high			Higher at times/occasionally	No	No	2	2	1	ITI K Block
Somewhat high			Higher at times/occasionally	No	No	2	2	4	Sanjay Colon
Extreme	Extreme	Higher at times/occasionally	Low	No	No	2	2	1	H- Block Jah
Somewhat high	Extreme	Higher at times/occasionally	Low	No	No	2	2	1	H2 Block Jah
Extreme	Higher at times/occasionally	Higher at times/occasionally	Low	No	No	2	1	4	Prem bari br
Extreme	Higher at times/occasionally	Higher at times/occasionally	Low	No	No	2	2	1	Prem bari br
Extreme	Low	Higher at times/occasionally	Low	No	No	2	2	1	Shastri Mark
Somewhat high	Negligible/absent	Higher at times/occasionally	Low	No	No	2	2	1	H2 Block Jah
Extreme	Somewhat high	Higher at times/occasionally	Low	No	No	2	3	1	CD Park - Sa
Extreme	Somewhat high	Higher at times/occasionally	Low	No	No	2	2	1	H- Block Jah
Extreme	Somewhat high	Higher at times/occasionally	Low	No	No	2	2	1	Kathputli Co
Extreme	Somewhat high	Higher at times/occasionally	Low	No	No	2	2	1	Chuna Bhatti
Low	Somewhat high	Higher at times/occasionally	Low	No	No	2	2	1	Nirman Camp,
Somewhat high	Somewhat high	Higher at times/occasionally	Low	No	No	2	2	1	ITI K Block
Somewhat high	Somewhat high	Higher at times/occasionally	Low	No	No	2	2	98	J.J Cam Rakh
Extreme	Extreme	Low	Low	No	No	2	2	1	Prem bari br
Extreme	Extreme	Low	Low	No	No	2	1	1	Prem bari br
Extreme	Extreme	Low	Low	No	No	2	2	1	Jawahar Camp
Extreme	Extreme	Low	Low	No	No	2	3	4	Sanjay Colon
Extreme	Higher at times/occasionally	Low	Low	No	No	2	2	1	J&K Block-Ja
Extreme	Higher at times/occasionally	Low	Low	No	No	2	2	1	Kathputli Co
Higher at times/occasionally	Higher at times/occasionally	Low	Low	No	No	2	2	1	Sarai Pipal
Low	Higher at times/occasionally	Low	Low	No	No	2	2	1	Jawahar Camp
Extreme	Low	Low	Low	No	No	2	2	1	CD Park - Sa
Extreme	Low	Low	Low	No	No	2	2	1	CD Park - Sa
Extreme	Low	Low	Low	No	No	2	3	1	CD Park - Sa
Extreme	Low	Low	Low	No	No	2	2	1	H- Block Jah
Extreme	Low	Low	Low	No	No	2	1	1	H- Block Jah
Extreme	Low	Low	Low	No	No	2	1	1	H- Block Jah
Extreme	Low	Low	Low	No	No	2	2	1	J&K Block-Ja
Extreme	Low	Low	Low	No	No	2	2	1	J&K Block-Ja
Extreme	Low	Low	Low	No	No	2	2	1	J&K Block-Ja
Extreme	Low	Low	Low	No	No	2	2	1	E-block,Path
Extreme	Low	Low	Low	No	No	2	2	1	E-block,Path
Extreme	Low	Low	Low	No	No	2	2	1	E-block,Path
Extreme	Low	Low	Low	No	No	2	2	1	E-block,Path
Extreme	Low	Low	Low	No	No	2	2	1	Prem bari br
Extreme	Low	Low	Low	No	No	2	2	1	Prem bari br
Extreme	Low	Low	Low	No	No	2	2	1	Prem bari br
Extreme	Low	Low	Low	No	No	2	2	1	Prem bari br
Extreme	Low	Low	Low	No	No	2	1	1	Prem bari br
Extreme	Low	Low	Low	No	No	2	2	1	Prem bari br
Extreme	Low	Low	Low	No	No	2	2	1	Prem bari br
Extreme	Low	Low	Low	No	No	2	2	1	Prem bari br
Extreme	Low	Low	Low	No	No	2	2	1	Prem bari br
Extreme	Low	Low	Low	No	No	2	2	1	Prem bari br
Extreme	Low	Low	Low	No	No	2	2	3	J.J Cam Rakh
Extreme	Low	Low	Low	No	No	2	2	3	J.J Cam Rakh
Extreme	Low	Low	Low	No	No	2	2	3	J.J Cam Rakh
Extreme	Low	Low	Low	No	No	2	2	3	J.J Cam Rakh
Extreme	Low	Low	Low	No	No	2	2	3	J.J Cam Rakh
Extreme	Low	Low	Low	No	No	2	2	3	J.J Cam Rakh
Extreme	Low	Low	Low	No	No	2	1	4	J.J Cam Rakh
Extreme	Low	Low	Low	No	No	2	2	98	J.J Cam Rakh
Extreme	Low	Low	Low	No	No	2	2	3	J.J Cam Rakh
Extreme	Low	Low	Low	No	No	2	2	3	J.J Cam Rakh
Extreme	Low	Low	Low	No	No	2	1	3	J.J Cam Rakh
Extreme	Low	Low	Low	No	No	2	2	1	Kathputli Co
Extreme	Low	Low	Low	No	No	2	2	1	Kathputli Co
Extreme	Low	Low	Low	No	No	2	2	1	Chuna Bhatti
Extreme	Low	Low	Low	No	No	2	2	1	Chuna Bhatti
Extreme	Low	Low	Low	No	No	2	2	1	Chuna Bhatti
Extreme	Low	Low	Low	No	No	2	2	1	Chuna Bhatti
Extreme	Low	Low	Low	No	No	2	2	1	Chuna Bhatti
Extreme	Low	Low	Low	No	No	2	2	1	Chuna Bhatti
Extreme	Low	Low	Low	No	No	2	2	1	Chuna Bhatti
Extreme	Low	Low	Low	No	No	2	2	1	Jawahar Camp
Extreme	Low	Low	Low	No	No	2	2	1	Jawahar Camp
Extreme	Low	Low	Low	No	No	2	2	1	Shastri Mark
Extreme	Low	Low	Low	No	No	2	2	1	Shastri Mark
Extreme	Low	Low	Low	No	No	2	2	1	Shastri Mark
Extreme	Low	Low	Low	No	No	2	2	1	Shastri Mark
Extreme	Low	Low	Low	No	No	2	2	1	Shastri Mark
Extreme	Low	Low	Low	No	No	2	2	1	Shastri Mark
Extreme	Low	Low	Low	No	No	2	2	1	Shastri Mark
Extreme	Low	Low	Low	No	No	2	2	1	Shastri Mark
Extreme	Low	Low	Low	No	No	2	1	4	Sanjay Colon
Extreme	Low	Low	Low	No	No	2	1	4	Sanjay Colon
Extreme	Low	Low	Low	No	No	2	1	4	Sanjay Colon
Extreme	Low	Low	Low	No	No	2	1	4	Sanjay Colon
Extreme	Low	Low	Low	No	No	2	1	4	Sanjay Colon
Higher at times/occasionally	Low	Low	Low	No	No	2	3	3	J.J Cam Rakh
Higher at times/occasionally	Low	Low	Low	No	No	2	1	3	J.J Cam Rakh
Higher at times/occasionally	Low	Low	Low	No	No	2	1	3	J.J Cam Rakh
Low	Low	Low	Low	No	No	2	1	1	H- Block Jah
Low	Low	Low	Low	No	No	2	1	1	H- Block Jah
Low	Low	Low	Low	No	No	2	2	1	H- Block Jah
Low	Low	Low	Low	No	No	2	2	98	J.J Cam Rakh
Low	Low	Low	Low	No	No	2	1	1	Shastri Mark
Somewhat high	Low	Low	Low	No	No	2	98	1	Sarai Pipal
Extreme	Somewhat high	Low	Low	No	No	2	2	1	H- Block Jah
Extreme	Somewhat high	Low	Low	No	No	2	2	1	H- Block Jah
Extreme	Somewhat high	Low	Low	No	No	2	2	1	Prem bari br
Low	Somewhat high	Low	Low	No	No	2	2	1	Sarai Pipal
Somewhat high	Somewhat high	Low	Low	No	No	2	2	1	ITI K Block
Somewhat high	Somewhat high	Low	Low	No	No	2	2	1	ITI K Block
Somewhat high	Somewhat high	Low	Low	No	No	2	2	1	E-block,Path
Somewhat high	Somewhat high	Low	Low	No	No	2	2	1	Kathputli Co
Extreme		Low	Low	No	No	2	1	1	Prem bari br
Extreme		Low	Low	No	No	2	2	98	J.J Cam Rakh
Extreme		Low	Low	No	No	2	2	1	Shastri Mark
Higher at times/occasionally		Low	Low	No	No	2	2	1	Kathputli Co
Higher at times/occasionally		Low	Low	No	No	2	2	1	Jawahar Camp
Higher at times/occasionally		Low	Low	No	No	2	2	1	Shastri Mark
Low		Low	Low	No	No	2	3	2	CD Park - Sa
Low		Low	Low	No	No	2	2	1	Prem bari br
Low		Low	Low	No	No	2	2	1	Prem bari br
Low		Low	Low	No	No	2	2	98	J.J Cam Rakh
Low		Low	Low	No	No	2	2	1	Kathputli Co
Low		Low	Low	No	No	2	2	1	Chuna Bhatti
Low		Low	Low	No	No	2	2	98	Shastri Mark
Low		Low	Low	No	No	2	2	3	Shastri Mark
Low	Extreme	Negligible/absent	Low	No	No	2	2	1	H- Block Jah
Extreme	Higher at times/occasionally	Negligible/absent	Low	No	No	2	2	1	H- Block Jah
Extreme	Low	Negligible/absent	Low	No	No	2	2	1	B-58 Rama Ro
Extreme	Low	Negligible/absent	Low	No	No	2	2	1	Jawahar Camp
Extreme	Negligible/absent	Negligible/absent	Low	No	No	2	2	1	H- Block Jah
Low	Negligible/absent	Negligible/absent	Low	No	No	2	4	1	Sarai Pipal
Somewhat high	Extreme	Somewhat high	Low	No	No	2	2	1	Navjeevan Ca
Somewhat high	Higher at times/occasionally	Somewhat high	Low	No	No	2	2	1	H- Block Jah
Extreme	Low		Low	No	No	2	2	1	Sarai Pipal
Extreme			Low	No	No	2	2	1	G Block - Gu
Extreme			Low	No	No	2	2	1	Nirman Camp,
Extreme			Low	No	No	2	2	1	Chuna Bhatti
Low			Low	No	No	2	2	1	Nirman Camp,
Somewhat high			Low	No	No	2	3	1	Sarai Pipal
Somewhat high			Low	No	No	2	2	1	J&K Block-Ja
Somewhat high			Low	No	No	2	2	1	J&K Block-Ja
Somewhat high			Low	No	No	2	2	1	ITI K Block
Somewhat high			Low	No	No	2	2	1	Kathputli Co
Somewhat high			Low	No	No	2	2	1	Nirman Camp,
Somewhat high			Low	No	No	2	2	4	Sanjay Colon
Somewhat high	Extreme	Higher at times/occasionally	Negligible/absent	No	No	2	2	1	Sarai Pipal
Low	Higher at times/occasionally	Higher at times/occasionally	Negligible/absent	No	No	2	4	1	3/4 K, New S
Somewhat high	Higher at times/occasionally	Higher at times/occasionally	Negligible/absent	No	No	2	2	1	Sarai Pipal
Low	Low	Higher at times/occasionally	Negligible/absent	No	No	2	2	3	Mansrovar Pa
Extreme	Somewhat high	Higher at times/occasionally	Negligible/absent	No	No	2	2	1	Nirman Camp,
Extreme	Somewhat high	Higher at times/occasionally	Negligible/absent	No	No	2	2	1	Chuna Bhatti
Somewhat high	Higher at times/occasionally	Low	Negligible/absent	No	No	2	2	1	H2 Block Jah
Somewhat high	Higher at times/occasionally	Low	Negligible/absent	No	No	2	2	1	H2 Block Jah
Somewhat high	Higher at times/occasionally	Low	Negligible/absent	No	No	2	2	1	H- Block Jah
Somewhat high	Higher at times/occasionally	Low	Negligible/absent	No	No	2	2	1	H- Block Jah
Somewhat high	Higher at times/occasionally	Low	Negligible/absent	No	No	2	2	1	J&K Block-Ja
Somewhat high	Higher at times/occasionally	Low	Negligible/absent	No	No	2	2	1	ITI K Block
Somewhat high	Higher at times/occasionally	Low	Negligible/absent	No	No	2	2	1	Prem bari br
Somewhat high	Higher at times/occasionally	Low	Negligible/absent	No	No	2	2	1	Kathputli Co
Somewhat high	Higher at times/occasionally	Low	Negligible/absent	No	No	2	2	1	Jawahar Camp
Low	Low	Low	Negligible/absent	No	No	2	2	1	Chuna Bhatti
Extreme	Somewhat high	Low	Negligible/absent	No	No	2	2	3	JJ Indira Ca
Somewhat high	Somewhat high	Low	Negligible/absent	No	No	2	2	1	H2 Block Jah
Extreme	Negligible/absent	Negligible/absent	Negligible/absent	No	No	2	2	1	H- Block Jah
Extreme	Negligible/absent	Negligible/absent	Negligible/absent	No	No	2	2	1	H- Block Jah
Extreme	Negligible/absent	Negligible/absent	Negligible/absent	No	No	2	2	1	H- Block Jah
Extreme	Negligible/absent	Negligible/absent	Negligible/absent	No	No	2	2	1	H- Block Jah
Extreme	Negligible/absent	Negligible/absent	Negligible/absent	No	No	2	2	1	H- Block Jah
Extreme	Negligible/absent	Negligible/absent	Negligible/absent	No	No	2	2	1	H- Block Jah
Extreme	Negligible/absent	Negligible/absent	Negligible/absent	No	No	2	2	1	H- Block Jah
Extreme	Negligible/absent	Negligible/absent	Negligible/absent	No	No	2	2	3	H- Block Jah
Somewhat high	Negligible/absent	Negligible/absent	Negligible/absent	No	No	2	2	1	Sarai Pipal
Somewhat high	Higher at times/occasionally	Somewhat high	Negligible/absent	No	No	2	2	1	H2 Block Jah
Extreme			Negligible/absent	No	No	2	2	1	Nirman Camp,
Higher at times/occasionally			Negligible/absent	No	No	2	2	1	Prem bari br
Somewhat high			Negligible/absent	No	No	2	2	1	Sarai Pipal
Somewhat high			Negligible/absent	No	No	2	2	1	ITI K Block
Somewhat high			Negligible/absent	No	No	2	2	1	ITI K Block
Extreme	Low	Extreme	Somewhat high	No	No	2	2	1	Prem bari br
Extreme	Low	Higher at times/occasionally	Somewhat high	No	No	2	4	3	JJ Indira Ca
Extreme	Somewhat high	Higher at times/occasionally	Somewhat high	No	No	2	2	3	Sarai Pipal
Somewhat high	Somewhat high	Higher at times/occasionally	Somewhat high	No	No	2	1	3	JJ Indira Ca
Extreme	Low	Low	Somewhat high	No	No	2	2	1	ITI K Block
Extreme	Low	Low	Somewhat high	No	No	2	2	1	E-block,Path
Low	Low	Low	Somewhat high	No	No	2	2	1	E-block,Path
Low	Low	Low	Somewhat high	No	No	2	2	1	Kathputli Co
Somewhat high	Low	Low	Somewhat high	No	No	2	2	1	H- Block Jah
Extreme	Negligible/absent	Low	Somewhat high	No	No	2	2	1	J&K Block-Ja
Low	Negligible/absent	Low	Somewhat high	No	No	2	2	1	H- Block Jah
Low	Negligible/absent	Low	Somewhat high	No	No	2	2	3	J.J Cam Rakh
Higher at times/occasionally		Low	Somewhat high	No	No	2	2	1	B-58 Rama Ro
Higher at times/occasionally		Low	Somewhat high	No	No	2	2	1	Jawahar Camp
Higher at times/occasionally		Low	Somewhat high	No	No	2	2	1	Shastri Mark
Low		Low	Somewhat high	No	No	2	3	1	Sarai Pipal
Low		Low	Somewhat high	No	No	2	2	1	Kathputli Co
Low		Low	Somewhat high	No	No	2	2	1	Jawahar Camp
Higher at times/occasionally	Negligible/absent	Negligible/absent	Somewhat high	No	No	2	4	1	3/4 K, New S
Negligible/absent	Negligible/absent	Negligible/absent	Somewhat high	No	No	2	4	1	Sarai Pipal
Extreme	Extreme	Somewhat high	Somewhat high	No	No	2	2	1	CD Park - Sa
Extreme	Extreme	Somewhat high	Somewhat high	No	No	2	2	1	J&K Block-Ja
Extreme	Extreme	Somewhat high	Somewhat high	No	No	2	2	1	ITI K Block
Extreme	Extreme	Somewhat high	Somewhat high	No	No	2	2	4	Sanjay Colon
Somewhat high	Low	Somewhat high	Somewhat high	No	No	2	2	4	Kaushal Puri
Somewhat high	Low	Somewhat high	Somewhat high	No	No	2	2	1	H- Block Jah
Extreme	Somewhat high	Somewhat high	Somewhat high	No	No	2	2	1	ITI K Block
Low	Somewhat high	Somewhat high	Somewhat high	No	No	2	2	1	Shastri Mark
Extreme		Somewhat high	Somewhat high	No	No	2	2	1	H- Block Jah
Extreme		Somewhat high	Somewhat high	No	No	2	2	1	J&K Block-Ja
Extreme		Somewhat high	Somewhat high	No	No	2	2	1	E-block,Path
Extreme	Extreme		Somewhat high	No	No	2	2	1	Sarai Pipal
Negligible/absent	Higher at times/occasionally		Somewhat high	No	No	2	2	1	Sarai Pipal
Low	Low		Somewhat high	No	No	2	2	1	ITI K Block
Extreme			Somewhat high	No	No	2	2	1	CD Park - Sa
Extreme			Somewhat high	No	No	2	2	1	Nirman Camp,
Extreme			Somewhat high	No	No	2	2	1	Nirman Camp,
Extreme			Somewhat high	No	No	2	2	1	Nirman Camp,
Extreme			Somewhat high	No	No	2	2	1	Jawahar Camp
Somewhat high			Somewhat high	No	No	2	2	1	ITI K Block
Somewhat high		Low		No	No	2	2	1	J&K Block-Ja
Extreme	Somewhat high	Somewhat high		No	No	2	2	1	J&K Block-Ja
Extreme		Somewhat high		No	No	2	2	1	CD Park - Sa
Extreme	Extreme			No	No	2	2	1	G Block - Gu
Extreme	Extreme			No	No	2	2	1	Sarai Pipal
Extreme	Extreme			No	No	2	2	1	H2 Block Jah
Extreme	Somewhat high			No	No	2	2	1	G Block - Gu
Extreme	Somewhat high			No	No	2	98	1	H2 Block Jah
Extreme	Somewhat high			No	No	2	2	1	H2 Block Jah
Somewhat high	Somewhat high			No	No	2	98	1	H2 Block Jah
Somewhat high	Somewhat high			No	No	2	2	1	H2 Block Jah
Somewhat high	Somewhat high			No	No	2	2	2	H2 Block Jah
Extreme				No	No	2	1	1	H2 Block Jah
Extreme				No	No	2	2	1	H- Block Jah
Higher at times/occasionally				No	No	2	2	1	H2 Block Jah
Higher at times/occasionally				No	No	2	2	1	H2 Block Jah
Low				No	No	2	2	1	H2 Block Jah
Low				No	No	2	2	1	H2 Block Jah
Extreme	Extreme	Extreme	Extreme	Yes	No	2	4	1	G Block - Gu
Extreme	Somewhat high	Extreme	Extreme	Yes	No	2	2	1	Anna Nagar V
Somewhat high	Extreme	Higher at times/occasionally	Extreme	Yes	No	2	2	4	Kaushal Puri
Extreme	Somewhat high	Somewhat high	Extreme	Yes	No	2	2	1	J&K Block-Ja
Low	Low	Negligible/absent	Higher at times/occasionally	Yes	No	2	1	3	JJ Indira Ca
Low	Low	Low	Low	Yes	No	2	2	98	J.J Cam Rakh
Extreme		Low	Low	Yes	No	2	3	1	H2 Block Jah
Extreme	Negligible/absent	Negligible/absent	Low	Yes	No	2	4	1	G Block - Gu
Extreme	Extreme	Somewhat high	Low	Yes	No	2	2	1	Prem bari br
Higher at times/occasionally			Low	Yes	No	2	1	1	Anna Nagar V
Extreme	Low	Extreme	Somewhat high	Yes	No	2	2	1	Anna Nagar V
Extreme	Higher at times/occasionally	Somewhat high	Somewhat high	Yes	No	2	2	1	Anna Nagar V
Somewhat high			Somewhat high	Yes	No	2	2	1	H2 Block Jah
Extreme				Yes	No	2	2	1	Anna Nagar V
Extreme	Extreme	Extreme	Extreme	No	Yes	2	4	1	G Block - Gu
Extreme	Extreme	Low	Low	No	Yes	2	1	3	J.J Cam Rakh
Extreme		Negligible/absent	Low	No	Yes	2	4	1	Zero Pusta
Extreme		Higher at times/occasionally	Somewhat high	No	Yes	2	2	1	Kalander Col
Extreme	Higher at times/occasionally	Low	Somewhat high	No	Yes	2	2	1	Kalander Col
Low	Low	Low	Somewhat high	No	Yes	2	2	1	Chuna Bhatti
Extreme				No	Yes	2	2	1	ITI K Block
Extreme				No	Yes	2	2	1	Shastri Mark
Extreme	Extreme	Extreme	Extreme	Yes	Yes	2	1	1	G Block - Gu
Somewhat high	Somewhat high	Extreme	Extreme	Yes	Yes	2	2	4	Chandra Shek
Low	Low	Low	Extreme	Yes	Yes	2	2	4	Sanjay Colon
Somewhat high	Extreme	Somewhat high	Extreme	Yes	Yes	2	2	4	Kaushal Puri
Somewhat high	Extreme	Somewhat high	Extreme	Yes	Yes	2	3	4	Kusumpur Pah
Extreme	Higher at times/occasionally	Higher at times/occasionally	Higher at times/occasionally	Yes	Yes	2	2	1	J&K Block-Ja
Somewhat high	Higher at times/occasionally	Higher at times/occasionally	Higher at times/occasionally	Yes	Yes	2	4	1	G Block - Gu
Extreme	Somewhat high	Low	Higher at times/occasionally	Yes	Yes	2	2	4	Dharmpur JJ
Low	Low	Low	Low	Yes	Yes	2	2	1	H- Block Jah
Extreme	Somewhat high	Low	Low	Yes	Yes	2	2	3	H- Block Jah
Extreme	Extreme	Negligible/absent	Low	Yes	Yes	2	3	2	Kusumpur Pah
Extreme	Somewhat high	Low	Negligible/absent	Yes	Yes	2	4	1	JJ Indira Ca
Somewhat high	Higher at times/occasionally	Extreme	Somewhat high	Yes	Yes	2	1	4	Kusumpur Pah
Extreme	Somewhat high	Extreme	Somewhat high	Yes	Yes	2	2	4	Dharmpur JJ
Extreme	Somewhat high	Extreme	Somewhat high	Yes	Yes	2	1	4	Kusumpur Pah
Extreme	Somewhat high	Extreme	Somewhat high	Yes	Yes	2	1	4	Kusumpur Pah
Somewhat high	Somewhat high	Extreme	Somewhat high	Yes	Yes	2	3	4	Kusumpur Pah
Somewhat high	Somewhat high	Somewhat high	Somewhat high	Yes	Yes	2	2	4	Kaushal Puri
Extreme	Somewhat high			Yes	Yes	2	4	3	JJ Indira Ca
Negligible/absent	Negligible/absent	Extreme	Extreme	No	No	3	4	2	Kalander Col
Extreme	Somewhat high	Extreme	Extreme	No	No	3	2	2	Navjeevan Ca
Low		Extreme	Extreme	No	No	3	2	3	Kalander Col
Extreme	Extreme	Higher at times/occasionally	Extreme	No	No	3	2	2	Nirman Camp,
Somewhat high	Low	Higher at times/occasionally	Extreme	No	No	3	2	3	Kalander Col
Negligible/absent	Negligible/absent	Higher at times/occasionally	Extreme	No	No	3	2	1	Kalander Col
Low	Somewhat high	Higher at times/occasionally	Extreme	No	No	3	2	3	Kalander Col
Low	Somewhat high	Higher at times/occasionally	Extreme	No	No	3	4	2	Kalander Col
Low	Somewhat high	Higher at times/occasionally	Extreme	No	No	3	2	1	F1-F2 & G Bl
Negligible/absent	Somewhat high	Higher at times/occasionally	Extreme	No	No	3	2	3	Kalander Col
Somewhat high		Higher at times/occasionally	Extreme	No	No	3	4	2	Kalander Col
Extreme	Extreme	Low	Extreme	No	No	3	4	1	New Sanjay A
Extreme	Extreme	Low	Extreme	No	No	3	2	1	CD Park - Sa
Extreme	Extreme	Low	Extreme	No	No	3	3	2	CD Park - Sa
Extreme	Extreme	Low	Extreme	No	No	3	3	2	CD Park - Sa
Extreme	Extreme	Low	Extreme	No	No	3	2	2	Nirman Camp,
Extreme	Extreme	Low	Extreme	No	No	3	2	2	Chuna Bhatti
Extreme	Extreme	Low	Extreme	No	No	3	2	2	Chuna Bhatti
Extreme	Extreme	Low	Extreme	No	No	3	2	2	Chuna Bhatti
Somewhat high	Higher at times/occasionally	Low	Extreme	No	No	3	3	1	Kalander Col
Somewhat high	Higher at times/occasionally	Low	Extreme	No	No	3	4	2	F1-F2 & G Bl
Somewhat high	Higher at times/occasionally	Low	Extreme	No	No	3	2	1	H- Block Jah
Somewhat high	Higher at times/occasionally	Low	Extreme	No	No	3	2	1	Chuna Bhatti
Extreme	Low	Low	Extreme	No	No	3	3	3	E-block,Path
Low	Low	Low	Extreme	No	No	3	3	1	J.L. Nehru C
Extreme	Somewhat high	Low	Extreme	No	No	3	2	1	Bhumiheen Ca
Extreme	Somewhat high	Low	Extreme	No	No	3	2	1	Bhumiheen Ca
Extreme	Somewhat high	Low	Extreme	No	No	3	3	2	J.L. Nehru C
Higher at times/occasionally	Somewhat high	Low	Extreme	No	No	3	2	3	3/4 K, New S
Higher at times/occasionally	Somewhat high	Low	Extreme	No	No	3	2	2	F1-F2 & G Bl
Somewhat high	Somewhat high	Low	Extreme	No	No	3	2	1	Bhumiheen Ca
Extreme		Low	Extreme	No	No	3	4	2	Kalander Col
Low		Low	Extreme	No	No	3	3	1	J.L. Nehru C
Extreme	Extreme	Negligible/absent	Extreme	No	No	3	2	2	CD Park - Sa
Extreme	Extreme	Negligible/absent	Extreme	No	No	3	2	2	Nirman Camp,
Extreme	Extreme	Negligible/absent	Extreme	No	No	3	2	2	Nirman Camp,
Extreme	Extreme	Negligible/absent	Extreme	No	No	3	2	2	Nirman Camp,
Extreme	Extreme	Negligible/absent	Extreme	No	No	3	2	2	Nirman Camp,
Extreme	Extreme	Negligible/absent	Extreme	No	No	3	2	2	Nirman Camp,
Extreme	Extreme	Negligible/absent	Extreme	No	No	3	2	2	Nirman Camp,
Extreme	Extreme	Negligible/absent	Extreme	No	No	3	2	2	Nirman Camp,
Extreme	Extreme	Negligible/absent	Extreme	No	No	3	2	2	Nirman Camp,
Extreme	Extreme	Negligible/absent	Extreme	No	No	3	2	2	Nirman Camp,
Extreme	Extreme	Negligible/absent	Extreme	No	No	3	2	2	Chuna Bhatti
Extreme	Extreme	Negligible/absent	Extreme	No	No	3	2	2	Chuna Bhatti
Extreme	Extreme	Negligible/absent	Extreme	No	No	3	2	2	Chuna Bhatti
Extreme	Extreme	Negligible/absent	Extreme	No	No	3	2	2	Chuna Bhatti
Extreme	Extreme	Negligible/absent	Extreme	No	No	3	2	2	Chuna Bhatti
Extreme	Extreme	Negligible/absent	Extreme	No	No	3	2	2	Chuna Bhatti
Extreme	Extreme	Negligible/absent	Extreme	No	No	3	2	2	Chuna Bhatti
Extreme	Extreme	Negligible/absent	Extreme	No	No	3	2	2	Chuna Bhatti
Extreme	Extreme	Negligible/absent	Extreme	No	No	3	2	2	Jawahar Camp
Extreme	Extreme	Negligible/absent	Extreme	No	No	3	2	2	Jawahar Camp
Extreme	Extreme	Negligible/absent	Extreme	No	No	3	2	2	Shastri Mark
Extreme	Extreme	Negligible/absent	Extreme	No	No	3	2	2	Shastri Mark
Extreme	Extreme	Negligible/absent	Extreme	No	No	3	2	2	Shastri Mark
Extreme	Extreme	Negligible/absent	Extreme	No	No	3	2	2	Shastri Mark
Extreme	Extreme	Negligible/absent	Extreme	No	No	3	2	2	Shastri Mark
Extreme	Extreme	Negligible/absent	Extreme	No	No	3	3	4	Sanjay Colon
Extreme	Extreme	Negligible/absent	Extreme	No	No	3	2	2	Sanjay Colon
Somewhat high	Extreme	Negligible/absent	Extreme	No	No	3	4	2	Kalander Col
Low		Negligible/absent	Extreme	No	No	3	2	3	Kalander Col
Low	Higher at times/occasionally	Somewhat high	Extreme	No	No	3	4	1	Kalander Col
Extreme	Low	Somewhat high	Extreme	No	No	3	2	1	Chuna Bhatti
Extreme	Low	Somewhat high	Extreme	No	No	3	4	4	Sanjay Colon
Higher at times/occasionally	Low	Somewhat high	Extreme	No	No	3	2	3	F1-F2 & G Bl
Somewhat high	Low	Somewhat high	Extreme	No	No	3	2	2	Navjeevan Ca
Somewhat high	Low	Somewhat high	Extreme	No	No	3	2	1	J.L. Nehru C
Extreme	Somewhat high	Somewhat high	Extreme	No	No	3	2	2	J.L. Nehru C
Low	Somewhat high	Somewhat high	Extreme	No	No	3	3	1	Kalander Col
Low	Somewhat high	Somewhat high	Extreme	No	No	3	2	2	Navjeevan Ca
Low	Somewhat high	Somewhat high	Extreme	No	No	3	3	2	Navjeevan Ca
Somewhat high	Somewhat high	Somewhat high	Extreme	No	No	3	2	1	Navjeevan Ca
Extreme		Somewhat high	Extreme	No	No	3	2	1	Bhumiheen Ca
Low		Somewhat high	Extreme	No	No	3	2	1	J.L. Nehru C
Higher at times/occasionally	Low		Extreme	No	No	3	4	3	Kalander Col
Higher at times/occasionally			Extreme	No	No	3	3	4	Sanjay Colon
Low	Somewhat high	Extreme	Higher at times/occasionally	No	No	3	3	1	F1-F2 & G Bl
Low	Negligible/absent	Higher at times/occasionally	Higher at times/occasionally	No	No	3	4	3	Janta Mazdoo
Somewhat high	Somewhat high	Higher at times/occasionally	Higher at times/occasionally	No	No	3	2	1	H- Block Jah
Somewhat high	Somewhat high	Higher at times/occasionally	Higher at times/occasionally	No	No	3	1	1	Sanjay Colon
Low		Higher at times/occasionally	Higher at times/occasionally	No	No	3	3	1	Kalander Col
Somewhat high	Extreme	Low	Higher at times/occasionally	No	No	3	2	3	Kalander Col
Low	Higher at times/occasionally	Low	Higher at times/occasionally	No	No	3	4	3	Janta Mazdoo
Low	Higher at times/occasionally	Low	Higher at times/occasionally	No	No	3	3	3	Janta Mazdoo
Low	Higher at times/occasionally	Low	Higher at times/occasionally	No	No	3	4	3	Janta Mazdoo
Low	Higher at times/occasionally	Low	Higher at times/occasionally	No	No	3	4	3	Janta Mazdoo
Somewhat high	Higher at times/occasionally	Low	Higher at times/occasionally	No	No	3	1	4	Sanjay Colon
Low	Negligible/absent	Low	Higher at times/occasionally	No	No	3	1	3	JJ Indira Ca
Negligible/absent	Negligible/absent	Low	Higher at times/occasionally	No	No	3	4	1	3/4 K, New S
Negligible/absent	Negligible/absent	Low	Higher at times/occasionally	No	No	3	4	3	Janta Mazdoo
Negligible/absent	Negligible/absent	Low	Higher at times/occasionally	No	No	3	4	3	Janta Mazdoo
Extreme	Somewhat high	Low	Higher at times/occasionally	No	No	3	2	3	New Sanjay A
Extreme	Somewhat high	Low	Higher at times/occasionally	No	No	3	2	2	F1-F2 & G Bl
Extreme	Somewhat high	Low	Higher at times/occasionally	No	No	3	1	1	JJ Indira Ca
Extreme	Somewhat high	Low	Higher at times/occasionally	No	No	3	1	1	JJ Indira Ca
Extreme	Somewhat high	Low	Higher at times/occasionally	No	No	3	1	1	JJ Indira Ca
Low	Somewhat high	Low	Higher at times/occasionally	No	No	3	4	1	New Sanjay A
Extreme		Low	Higher at times/occasionally	No	No	3	4	1	3/4 K, New S
Extreme		Low	Higher at times/occasionally	No	No	3	2	3	F1-F2 & G Bl
Extreme		Low	Higher at times/occasionally	No	No	3	4	1	F1-F2 & G Bl
Higher at times/occasionally		Low	Higher at times/occasionally	No	No	3	4	3	Kalander Col
Negligible/absent	Low	Negligible/absent	Higher at times/occasionally	No	No	3	4	98	F1-F2 & G Bl
Somewhat high	Low	Negligible/absent	Higher at times/occasionally	No	No	3	2	1	H2 Block Jah
Somewhat high	Low	Negligible/absent	Higher at times/occasionally	No	No	3	2	1	H2 Block Jah
Low	Negligible/absent	Negligible/absent	Higher at times/occasionally	No	No	3	4	1	F1-F2 & G Bl
Low	Negligible/absent	Negligible/absent	Higher at times/occasionally	No	No	3	1	1	JJ Indira Ca
Negligible/absent	Negligible/absent	Negligible/absent	Higher at times/occasionally	No	No	3	4	1	New Sanjay A
Negligible/absent	Negligible/absent	Negligible/absent	Higher at times/occasionally	No	No	3	4	3	F1-F2 & G Bl
Negligible/absent	Negligible/absent	Negligible/absent	Higher at times/occasionally	No	No	3	3	3	Kalander Col
Somewhat high		Negligible/absent	Higher at times/occasionally	No	No	3	4	98	F1-F2 & G Bl
Somewhat high		Negligible/absent	Higher at times/occasionally	No	No	3	4	1	F1-F2 & G Bl
Somewhat high		Negligible/absent	Higher at times/occasionally	No	No	3	2	2	F1-F2 & G Bl
Somewhat high		Negligible/absent	Higher at times/occasionally	No	No	3	4	3	Kalander Col
Low	Extreme	Somewhat high	Higher at times/occasionally	No	No	3	4	3	Kalander Col
Low	Extreme	Somewhat high	Higher at times/occasionally	No	No	3	4	2	3/4 K, New S
Low	Extreme	Somewhat high	Higher at times/occasionally	No	No	3	3	1	F1-F2 & G Bl
Low	Low	Somewhat high	Higher at times/occasionally	No	No	3	1	1	JJ Indira Ca
Negligible/absent	Low	Somewhat high	Higher at times/occasionally	No	No	3	2	1	H- Block Jah
Negligible/absent	Negligible/absent	Somewhat high	Higher at times/occasionally	No	No	3	4	1	F1-F2 & G Bl
Extreme		Somewhat high	Higher at times/occasionally	No	No	3	3	3	Ajit Nagar O
Extreme		Somewhat high	Higher at times/occasionally	No	No	3	2	2	Kalander Col
Extreme	Extreme		Higher at times/occasionally	No	No	3	2	1	Jawahar Camp
Extreme			Higher at times/occasionally	No	No	3	2	1	CD Park - Sa
Extreme			Higher at times/occasionally	No	No	3	2	1	Chuna Bhatti
Extreme			Higher at times/occasionally	No	No	3	2	1	Chuna Bhatti
Somewhat high	Higher at times/occasionally	Extreme	Low	No	No	3	3	1	Kalander Col
Somewhat high	Higher at times/occasionally	Extreme	Low	No	No	3	3	1	CD Park - Sa
Higher at times/occasionally	Somewhat high	Extreme	Low	No	No	3	4	2	3/4 K, New S
Somewhat high	Extreme	Higher at times/occasionally	Low	No	No	3	3	1	H- Block Jah
Somewhat high	Extreme	Higher at times/occasionally	Low	No	No	3	4	4	Sanjay Colon
Extreme	Higher at times/occasionally	Higher at times/occasionally	Low	No	No	3	4	1	New Sanjay A
Extreme	Low	Higher at times/occasionally	Low	No	No	3	4	1	3/4 K, New S
Higher at times/occasionally	Low	Higher at times/occasionally	Low	No	No	3	2	1	New Sanjay A
Somewhat high	Negligible/absent	Higher at times/occasionally	Low	No	No	3	4	1	3/4 K, New S
Extreme	Somewhat high	Higher at times/occasionally	Low	No	No	3	2	2	F1-F2 & G Bl
Extreme	Somewhat high	Higher at times/occasionally	Low	No	No	3	4	3	Janta Mazdoo
Extreme	Somewhat high	Higher at times/occasionally	Low	No	No	3	2	3	Mansrovar Pa
Extreme	Somewhat high	Higher at times/occasionally	Low	No	No	3	4	4	Mansrovar Pa
Extreme	Somewhat high	Higher at times/occasionally	Low	No	No	3	1	1	JJ Indira Ca
Extreme	Somewhat high	Higher at times/occasionally	Low	No	No	3	1	1	JJ Indira Ca
Extreme	Somewhat high	Higher at times/occasionally	Low	No	No	3	2	1	Chuna Bhatti
Somewhat high	Somewhat high	Higher at times/occasionally	Low	No	No	3	1	1	JJ Indira Ca
Extreme		Higher at times/occasionally	Low	No	No	3	2	1	New Sanjay A
Extreme		Higher at times/occasionally	Low	No	No	3	4	3	Mansrovar Pa
Low		Higher at times/occasionally	Low	No	No	3	4	1	3/4 K, New S
Low		Higher at times/occasionally	Low	No	No	3	4	2	F1-F2 & G Bl
Extreme	Extreme	Low	Low	No	No	3	2	1	Kalander Col
Extreme	Extreme	Low	Low	No	No	3	2	2	F1-F2 & G Bl
Extreme	Higher at times/occasionally	Low	Low	No	No	3	2	1	New Sanjay A
Low	Higher at times/occasionally	Low	Low	No	No	3	3	3	Ajit Nagar O
Somewhat high	Higher at times/occasionally	Low	Low	No	No	3	3	3	Ajit Nagar O
Somewhat high	Higher at times/occasionally	Low	Low	No	No	3	1	1	JJ Indira Ca
Somewhat high	Higher at times/occasionally	Low	Low	No	No	3	1	1	JJ Camp, Sur
Somewhat high	Higher at times/occasionally	Low	Low	No	No	3	1	1	JJ Camp, Sur
Extreme	Low	Low	Low	No	No	3	4	3	Janta Mazdoo
Extreme	Low	Low	Low	No	No	3	2	1	Chuna Bhatti
Higher at times/occasionally	Low	Low	Low	No	No	3	4	1	New Sanjay A
Negligible/absent	Negligible/absent	Low	Low	No	No	3	4	1	New Sanjay A
Negligible/absent	Negligible/absent	Low	Low	No	No	3	4	3	Janta Mazdoo
Extreme	Somewhat high	Low	Low	No	No	3	4	1	New Sanjay A
Extreme	Somewhat high	Low	Low	No	No	3	4	3	JJ Indira Ca
Extreme	Somewhat high	Low	Low	No	No	3	1	1	JJ Indira Ca
Extreme	Somewhat high	Low	Low	No	No	3	2	3	JJ Camp, Sur
Extreme	Somewhat high	Low	Low	No	No	3	4	4	Sanjay Colon
Higher at times/occasionally	Somewhat high	Low	Low	No	No	3	4	2	Kalander Col
Somewhat high	Somewhat high	Low	Low	No	No	3	2	2	F1-F2 & G Bl
Somewhat high	Somewhat high	Low	Low	No	No	3	4	4	Sanjay Colon
Somewhat high	Somewhat high	Low	Low	No	No	3	4	4	Sanjay Colon
Extreme		Low	Low	No	No	3	2	3	Kalander Col
Extreme		Low	Low	No	No	3	4	1	New Sanjay A
Extreme		Low	Low	No	No	3	2	3	F1-F2 & G Bl
Extreme		Low	Low	No	No	3	2	3	Kalander Col
Extreme		Low	Low	No	No	3	3	4	Sanjay Colon
Low		Low	Low	No	No	3	2	1	New Sanjay A
Low		Low	Low	No	No	3	4	3	Janta Mazdoo
Low		Low	Low	No	No	3	4	3	Janta Mazdoo
Negligible/absent		Low	Low	No	No	3	2	3	New Sanjay A
Somewhat high		Low	Low	No	No	3	2	1	F1-F2 & G Bl
Somewhat high	Higher at times/occasionally	Negligible/absent	Low	No	No	3	4	1	3/4 K, New S
Higher at times/occasionally	Low	Negligible/absent	Low	No	No	3	2	3	JJ Camp, Sur
Negligible/absent	Low	Negligible/absent	Low	No	No	3	4	3	F1-F2 & G Bl
Low	Negligible/absent	Negligible/absent	Low	No	No	3	1	4	Sanjay Colon
Negligible/absent	Negligible/absent	Negligible/absent	Low	No	No	3	4	3	Janta Mazdoo
Extreme		Negligible/absent	Low	No	No	3	4	3	Kalander Col
Low		Negligible/absent	Low	No	No	3	4	3	Janta Mazdoo
Negligible/absent		Negligible/absent	Low	No	No	3	2	3	Kalander Col
Higher at times/occasionally	Extreme	Somewhat high	Low	No	No	3	2	1	F1-F2 & G Bl
Somewhat high	Extreme	Somewhat high	Low	No	No	3	2	1	Navjeevan Ca
Extreme	Somewhat high	Somewhat high	Low	No	No	3	4	1	New Sanjay A
Extreme			Low	No	No	3	4	2	F1-F2 & G Bl
Low			Low	No	No	3	2	1	H2 Block Jah
Somewhat high			Low	No	No	3	2	1	ITI K Block
Somewhat high			Low	No	No	3	2	1	ITI K Block
Somewhat high	Higher at times/occasionally	Extreme	Negligible/absent	No	No	3	2	1	H- Block Jah
Low	Somewhat high	Extreme	Negligible/absent	No	No	3	2	1	H- Block Jah
Somewhat high	Extreme	Higher at times/occasionally	Negligible/absent	No	No	3	2	1	H- Block Jah
Low	Negligible/absent	Higher at times/occasionally	Negligible/absent	No	No	3	2	3	JJ Camp, Sur
Extreme	Somewhat high	Higher at times/occasionally	Negligible/absent	No	No	3	4	1	3/4 K, New S
Extreme	Somewhat high	Higher at times/occasionally	Negligible/absent	No	No	3	2	1	ITI K Block
Low	Somewhat high	Higher at times/occasionally	Negligible/absent	No	No	3	2	3	G Block - Gu
Extreme	Higher at times/occasionally	Low	Negligible/absent	No	No	3	4	1	F1-F2 & G Bl
Low	Higher at times/occasionally	Low	Negligible/absent	No	No	3	3	1	G Block - Gu
Somewhat high	Higher at times/occasionally	Low	Negligible/absent	No	No	3	4	1	3/4 K, New S
Somewhat high	Higher at times/occasionally	Low	Negligible/absent	No	No	3	4	1	Janta Mazdoo
Somewhat high	Higher at times/occasionally	Low	Negligible/absent	No	No	3	3	1	G Block - Gu
Somewhat high	Higher at times/occasionally	Low	Negligible/absent	No	No	3	2	1	G Block - Gu
Somewhat high	Higher at times/occasionally	Low	Negligible/absent	No	No	3	2	1	H2 Block Jah
Somewhat high	Higher at times/occasionally	Low	Negligible/absent	No	No	3	2	1	H2 Block Jah
Somewhat high	Higher at times/occasionally	Low	Negligible/absent	No	No	3	2	1	H- Block Jah
Somewhat high	Higher at times/occasionally	Low	Negligible/absent	No	No	3	2	1	H- Block Jah
Somewhat high	Higher at times/occasionally	Low	Negligible/absent	No	No	3	2	1	ITI K Block
Somewhat high	Higher at times/occasionally	Low	Negligible/absent	No	No	3	2	1	Chuna Bhatti
Somewhat high	Low	Low	Negligible/absent	No	No	3	2	1	New Sanjay A
Somewhat high	Low	Low	Negligible/absent	No	No	3	2	3	Mansrovar Pa
Low	Negligible/absent	Low	Negligible/absent	No	No	3	4	3	Janta Mazdoo
Negligible/absent	Negligible/absent	Low	Negligible/absent	No	No	3	4	3	Zero Pusta
Extreme	Somewhat high	Low	Negligible/absent	No	No	3	4	1	3/4 K, New S
Extreme		Low	Negligible/absent	No	No	3	4	1	Zero Pusta
Extreme		Low	Negligible/absent	No	No	3	4	1	3/4 K, New S
Extreme		Low	Negligible/absent	No	No	3	4	2	F1-F2 & G Bl
Low		Low	Negligible/absent	No	No	3	4	1	3/4 K, New S
Low		Low	Negligible/absent	No	No	3	4	3	Janta Mazdoo
Somewhat high		Low	Negligible/absent	No	No	3	4	3	Ajit Nagar O
Negligible/absent	Higher at times/occasionally	Negligible/absent	Negligible/absent	No	No	3	4	1	Kalander Col
Negligible/absent	Low	Negligible/absent	Negligible/absent	No	No	3	2	3	F1-F2 & G Bl
Somewhat high	Low	Negligible/absent	Negligible/absent	No	No	3	4	1	Kalander Col
Extreme	Negligible/absent	Negligible/absent	Negligible/absent	No	No	3	2	3	G Block - Gu
Higher at times/occasionally	Negligible/absent	Negligible/absent	Negligible/absent	No	No	3	2	1	Kalander Col
Negligible/absent	Negligible/absent	Negligible/absent	Negligible/absent	No	No	3	4	1	New Sanjay A
Higher at times/occasionally		Negligible/absent	Negligible/absent	No	No	3	4	3	F1-F2 & G Bl
Low		Negligible/absent	Negligible/absent	No	No	3	4	1	Zero Pusta
Low		Negligible/absent	Negligible/absent	No	No	3	4	3	F1-F2 & G Bl
Low		Negligible/absent	Negligible/absent	No	No	3	1	4	Sanjay Colon
Negligible/absent		Negligible/absent	Negligible/absent	No	No	3	4	3	New Sanjay A
Negligible/absent		Negligible/absent	Negligible/absent	No	No	3	4	3	New Sanjay A
Low	Extreme	Somewhat high	Negligible/absent	No	No	3	2	3	3/4 K, New S
Negligible/absent	Negligible/absent	Somewhat high	Negligible/absent	No	No	3	2	3	New Sanjay A
Low	Higher at times/occasionally	Extreme	Somewhat high	No	No	3	4	2	3/4 K, New S
Low	Higher at times/occasionally	Extreme	Somewhat high	No	No	3	3	1	F1-F2 & G Bl
Higher at times/occasionally	Low	Extreme	Somewhat high	No	No	3	4	2	Kalander Col
Somewhat high	Low	Extreme	Somewhat high	No	No	3	2	3	Bhumiheen Ca
Somewhat high	Somewhat high	Extreme	Somewhat high	No	No	3	3	3	Kanak Durga
Low	Extreme	Higher at times/occasionally	Somewhat high	No	No	3	3	1	3/4 K, New S
Extreme	Low	Higher at times/occasionally	Somewhat high	No	No	3	4	2	F1-F2 & G Bl
Low	Low	Higher at times/occasionally	Somewhat high	No	No	3	4	1	F1-F2 & G Bl
Low	Low	Higher at times/occasionally	Somewhat high	No	No	3	4	1	Janta Mazdoo
Low	Low	Higher at times/occasionally	Somewhat high	No	No	3	4	4	Sanjay Colon
Negligible/absent	Low	Higher at times/occasionally	Somewhat high	No	No	3	1	1	JJ Indira Ca
Somewhat high	Low	Higher at times/occasionally	Somewhat high	No	No	3	2	1	G Block - Gu
Low	Negligible/absent	Higher at times/occasionally	Somewhat high	No	No	3	4	3	Janta Mazdoo
Low	Negligible/absent	Higher at times/occasionally	Somewhat high	No	No	3	4	3	Janta Mazdoo
Low	Negligible/absent	Higher at times/occasionally	Somewhat high	No	No	3	4	1	Janta Mazdoo
Negligible/absent	Negligible/absent	Higher at times/occasionally	Somewhat high	No	No	3	1	3	Kalander Col
Negligible/absent	Negligible/absent	Higher at times/occasionally	Somewhat high	No	No	3	1	3	JJ Indira Ca
Somewhat high	Negligible/absent	Higher at times/occasionally	Somewhat high	No	No	3	2	3	JJ Camp, Sur
Somewhat high	Somewhat high	Higher at times/occasionally	Somewhat high	No	No	3	2	3	Kalander Col
Extreme		Higher at times/occasionally	Somewhat high	No	No	3	4	1	Janta Mazdoo
Negligible/absent		Higher at times/occasionally	Somewhat high	No	No	3	4	1	3/4 K, New S
Somewhat high	Extreme	Low	Somewhat high	No	No	3	3	1	J.L. Nehru C
Extreme	Higher at times/occasionally	Low	Somewhat high	No	No	3	2	1	Mansrovar Pa
Low	Higher at times/occasionally	Low	Somewhat high	No	No	3	4	3	Zero Pusta
Negligible/absent	Higher at times/occasionally	Low	Somewhat high	No	No	3	4	1	F1-F2 & G Bl
Higher at times/occasionally	Negligible/absent	Low	Somewhat high	No	No	3	2	3	JJ Camp, Sur
Negligible/absent	Negligible/absent	Low	Somewhat high	No	No	3	2	3	Kalander Col
Negligible/absent	Negligible/absent	Low	Somewhat high	No	No	3	4	3	Janta Mazdoo
Extreme	Somewhat high	Low	Somewhat high	No	No	3	2	2	Navjeevan Ca
Extreme		Low	Somewhat high	No	No	3	2	3	Kalander Col
Extreme		Low	Somewhat high	No	No	3	2	2	F1-F2 & G Bl
Extreme		Low	Somewhat high	No	No	3	2	1	Bhumiheen Ca
Negligible/absent		Low	Somewhat high	No	No	3	2	3	Kalander Col
Somewhat high		Low	Somewhat high	No	No	3	2	2	Kalander Col
Somewhat high		Low	Somewhat high	No	No	3	4	1	Kalander Col
Low	Low	Negligible/absent	Somewhat high	No	No	3	4	2	F1-F2 & G Bl
Low	Low	Negligible/absent	Somewhat high	No	No	3	1	3	JJ Indira Ca
Somewhat high	Low	Negligible/absent	Somewhat high	No	No	3	4	2	Kalander Col
Somewhat high	Low	Negligible/absent	Somewhat high	No	No	3	4	3	Janta Mazdoo
Low	Negligible/absent	Negligible/absent	Somewhat high	No	No	3	4	3	Janta Mazdoo
Negligible/absent	Negligible/absent	Negligible/absent	Somewhat high	No	No	3	4	3	Janta Mazdoo
Extreme	Somewhat high	Negligible/absent	Somewhat high	No	No	3	2	1	G Block - Gu
Low	Somewhat high	Negligible/absent	Somewhat high	No	No	3	2	3	CD Park - Sa
Extreme	Extreme	Somewhat high	Somewhat high	No	No	3	1	4	Kusumpur Pah
Negligible/absent	Low	Somewhat high	Somewhat high	No	No	3	1	1	G Block - Gu
Low	Negligible/absent	Somewhat high	Somewhat high	No	No	3	4	1	3/4 K, New S
Extreme		Somewhat high	Somewhat high	No	No	3	2	1	CD Park - Sa
Extreme			Somewhat high	No	No	3	2	1	Sarai Pipal
Extreme			Somewhat high	No	No	3	2	1	ITI K Block
Extreme	Extreme	Higher at times/occasionally		No	No	3	2	1	Bhumiheen Ca
Higher at times/occasionally		Higher at times/occasionally		No	No	3	3	1	Kalander Col
Somewhat high	Extreme	Low		No	No	3	4	4	Sanjay Colon
Somewhat high	Higher at times/occasionally	Low		No	No	3	2	3	JJ Indira Ca
Higher at times/occasionally	Higher at times/occasionally	Somewhat high		No	No	3	3	1	Kalander Col
Low	Higher at times/occasionally			No	No	3	3	1	F1-F2 & G Bl
Extreme				No	No	3	4	2	F1-F2 & G Bl
Extreme	Somewhat high	Extreme	Extreme	Yes	No	3	2	3	Kanak Durga
Extreme	Somewhat high	Extreme	Extreme	Yes	No	3	2	3	Kanak Durga
Extreme	Somewhat high	Extreme	Extreme	Yes	No	3	2	3	Kanak Durga
Extreme	Somewhat high	Extreme	Extreme	Yes	No	3	2	3	Kanak Durga
Somewhat high	Low	Higher at times/occasionally	Extreme	Yes	No	3	4	3	Kalander Col
Low	Somewhat high	Higher at times/occasionally	Extreme	Yes	No	3	4	3	Kalander Col
Low	Somewhat high	Higher at times/occasionally	Extreme	Yes	No	3	4	3	Kalander Col
Low	Somewhat high	Higher at times/occasionally	Extreme	Yes	No	3	4	3	Kalander Col
Low	Somewhat high	Higher at times/occasionally	Extreme	Yes	No	3	2	3	New Sanjay A
Low	Somewhat high	Higher at times/occasionally	Extreme	Yes	No	3	2	3	F1-F2 & G Bl
Low	Somewhat high	Higher at times/occasionally	Extreme	Yes	No	3	2	3	Kalander Col
Higher at times/occasionally	Somewhat high	Low	Extreme	Yes	No	3	4	2	Kalander Col
Higher at times/occasionally	Somewhat high	Low	Extreme	Yes	No	3	2	3	New Sanjay A
Higher at times/occasionally	Somewhat high	Low	Extreme	Yes	No	3	4	3	New Sanjay A
Somewhat high	Extreme	Somewhat high	Extreme	Yes	No	3	2	4	Kaushal Puri
Low	Higher at times/occasionally	Somewhat high	Extreme	Yes	No	3	2	3	Kalander Col
Low	Higher at times/occasionally	Somewhat high	Extreme	Yes	No	3	4	3	New Sanjay A
Low	Higher at times/occasionally	Somewhat high	Extreme	Yes	No	3	2	2	F1-F2 & G Bl
Low	Higher at times/occasionally	Somewhat high	Extreme	Yes	No	3	2	3	F1-F2 & G Bl
Low	Higher at times/occasionally	Somewhat high	Extreme	Yes	No	3	2	3	F1-F2 & G Bl
Low	Higher at times/occasionally	Somewhat high	Extreme	Yes	No	3	3	2	F1-F2 & G Bl
Low	Higher at times/occasionally	Somewhat high	Extreme	Yes	No	3	2	3	Kalander Col
Low	Higher at times/occasionally	Somewhat high	Extreme	Yes	No	3	2	3	Kalander Col
Higher at times/occasionally	Low	Somewhat high	Extreme	Yes	No	3	2	2	Kalander Col
Low	Low	Somewhat high	Extreme	Yes	No	3	3	1	Kalander Col
Extreme			Extreme	Yes	No	3	2	1	H2 Block Jah
Low	Higher at times/occasionally	Extreme	Higher at times/occasionally	Yes	No	3	3	1	F1-F2 & G Bl
Low	Higher at times/occasionally	Low	Higher at times/occasionally	Yes	No	3	1	1	Janta Mazdoo
Low	Higher at times/occasionally	Low	Higher at times/occasionally	Yes	No	3	4	1	Janta Mazdoo
Higher at times/occasionally	Low	Low	Higher at times/occasionally	Yes	No	3	98	3	Kalander Col
Extreme	Somewhat high	Low	Higher at times/occasionally	Yes	No	3	2	2	New Sanjay A
Low	Negligible/absent	Negligible/absent	Higher at times/occasionally	Yes	No	3	1	4	Sanjay Colon
Extreme	Extreme	Somewhat high	Higher at times/occasionally	Yes	No	3	2	1	JJ Camp, Sur
Low	Extreme	Somewhat high	Higher at times/occasionally	Yes	No	3	2	3	New Sanjay A
Low	Extreme	Somewhat high	Higher at times/occasionally	Yes	No	3	3	1	F1-F2 & G Bl
Somewhat high	Higher at times/occasionally	Somewhat high	Higher at times/occasionally	Yes	No	3	1	4	Kusumpur Pah
Extreme	Somewhat high	Higher at times/occasionally	Low	Yes	No	3	2	3	New Sanjay A
Somewhat high	Somewhat high	Low	Low	Yes	No	3	3	1	F1-F2 & G Bl
Somewhat high	Somewhat high	Negligible/absent	Low	Yes	No	3	4	3	Janta Mazdoo
Higher at times/occasionally	Extreme	Somewhat high	Low	Yes	No	3	2	3	Kalander Col
Higher at times/occasionally	Extreme	Somewhat high	Low	Yes	No	3	2	3	New Sanjay A
Higher at times/occasionally	Extreme	Somewhat high	Low	Yes	No	3	2	3	F1-F2 & G Bl
Extreme	Extreme		Low	Yes	No	3	1	3	JJ Camp, Sur
Low	Somewhat high	Extreme	Negligible/absent	Yes	No	3	4	4	Sanjay Colon
Low	Higher at times/occasionally	Negligible/absent	Negligible/absent	Yes	No	3	1	4	Sanjay Colon
Low	Higher at times/occasionally	Extreme	Somewhat high	Yes	No	3	4	3	New Sanjay A
Low	Higher at times/occasionally	Extreme	Somewhat high	Yes	No	3	4	3	New Sanjay A
Low	Higher at times/occasionally	Extreme	Somewhat high	Yes	No	3	2	3	F1-F2 & G Bl
Low	Higher at times/occasionally	Extreme	Somewhat high	Yes	No	3	2	3	Mansrovar Pa
Higher at times/occasionally	Low	Extreme	Somewhat high	Yes	No	3	2	3	New Sanjay A
Higher at times/occasionally	Low	Extreme	Somewhat high	Yes	No	3	2	3	New Sanjay A
Low	Negligible/absent	Extreme	Somewhat high	Yes	No	3	4	1	JJ Camp, Sur
Extreme	Low	Higher at times/occasionally	Somewhat high	Yes	No	3	3	1	Kalander Col
Extreme	Low	Higher at times/occasionally	Somewhat high	Yes	No	3	2	3	New Sanjay A
Extreme		Higher at times/occasionally	Somewhat high	Yes	No	3	4	3	Janta Mazdoo
Higher at times/occasionally	Extreme	Low	Somewhat high	Yes	No	3	2	3	New Sanjay A
Low	Higher at times/occasionally	Low	Somewhat high	Yes	No	3	1	4	Sanjay Colon
Somewhat high	Negligible/absent	Low	Somewhat high	Yes	No	3	2	3	JJ Camp, Sur
Higher at times/occasionally	Low	Somewhat high	Somewhat high	Yes	No	3	2	4	Sanjay Colon
Negligible/absent	Negligible/absent	Somewhat high	Somewhat high	Yes	No	3	4	1	3/4 K, New S
Higher at times/occasionally	Higher at times/occasionally		Somewhat high	Yes	No	3	3	1	F1-F2 & G Bl
Negligible/absent	Negligible/absent	Low		Yes	No	3	1	3	Sanjay Colon
Extreme	Somewhat high	Low		Yes	No	3	3	1	Anna Nagar V
Low	Low			Yes	No	3	2	3	F1-F2 & G Bl
Low	Low	Extreme	Extreme	No	Yes	3	4	1	Zero Pusta
Low	Somewhat high	Extreme	Extreme	No	Yes	3	3	1	3/4 K, New S
Somewhat high	Somewhat high	Extreme	Extreme	No	Yes	3	4	1	3/4 K, New S
Negligible/absent	Low	Higher at times/occasionally	Extreme	No	Yes	3	4	1	Zero Pusta
Somewhat high	Low	Higher at times/occasionally	Extreme	No	Yes	3	4	3	Ajit Nagar O
Somewhat high	Low	Higher at times/occasionally	Extreme	No	Yes	3	4	2	3/4 K, New S
Low	Negligible/absent	Higher at times/occasionally	Extreme	No	Yes	3	4	1	JJ Indira Ca
Low	Negligible/absent	Higher at times/occasionally	Extreme	No	Yes	3	4	1	JJ Indira Ca
Extreme	Somewhat high	Higher at times/occasionally	Extreme	No	Yes	3	2	1	New Sanjay A
Low	Somewhat high	Higher at times/occasionally	Extreme	No	Yes	3	3	2	Kalander Col
Low	Somewhat high	Higher at times/occasionally	Extreme	No	Yes	3	3	1	New Sanjay A
Low	Somewhat high	Higher at times/occasionally	Extreme	No	Yes	3	3	1	New Sanjay A
Low	Somewhat high	Higher at times/occasionally	Extreme	No	Yes	3	3	1	New Sanjay A
Low	Somewhat high	Higher at times/occasionally	Extreme	No	Yes	3	3	1	New Sanjay A
Low	Somewhat high	Higher at times/occasionally	Extreme	No	Yes	3	3	1	3/4 K, New S
Low	Somewhat high	Higher at times/occasionally	Extreme	No	Yes	3	3	1	F1-F2 & G Bl
Low	Somewhat high	Higher at times/occasionally	Extreme	No	Yes	3	3	1	F1-F2 & G Bl
Low	Somewhat high	Higher at times/occasionally	Extreme	No	Yes	3	3	1	F1-F2 & G Bl
Low	Somewhat high	Higher at times/occasionally	Extreme	No	Yes	3	3	1	Janta Mazdoo
Low	Somewhat high	Higher at times/occasionally	Extreme	No	Yes	3	3	1	Janta Mazdoo
Low	Somewhat high	Higher at times/occasionally	Extreme	No	Yes	3	3	2	Janta Mazdoo
Low	Somewhat high	Higher at times/occasionally	Extreme	No	Yes	3	3	1	Janta Mazdoo
Low	Somewhat high	Higher at times/occasionally	Extreme	No	Yes	3	3	1	Janta Mazdoo
Low	Somewhat high	Higher at times/occasionally	Extreme	No	Yes	3	2	1	Mansrovar Pa
Low	Somewhat high	Higher at times/occasionally	Extreme	No	Yes	3	3	1	Mansrovar Pa
Low	Somewhat high	Higher at times/occasionally	Extreme	No	Yes	3	2	1	Mansrovar Pa
Extreme	Extreme	Low	Extreme	No	Yes	3	3	2	CD Park - Sa
Extreme	Higher at times/occasionally	Low	Extreme	No	Yes	3	3	1	F1-F2 & G Bl
Low	Higher at times/occasionally	Low	Extreme	No	Yes	3	3	2	Kalander Col
Somewhat high	Higher at times/occasionally	Low	Extreme	No	Yes	3	4	2	3/4 K, New S
Extreme	Low	Low	Extreme	No	Yes	3	2	4	Kusumpur Pah
Negligible/absent	Low	Low	Extreme	No	Yes	3	4	1	JJ Camp, Sur
Low	Negligible/absent	Low	Extreme	No	Yes	3	3	1	Kalander Col
Low	Negligible/absent	Low	Extreme	No	Yes	3	4	1	JJ Indira Ca
Higher at times/occasionally	Somewhat high	Low	Extreme	No	Yes	3	4	2	3/4 K, New S
Extreme		Low	Extreme	No	Yes	3	2	3	Kalander Col
Extreme	Extreme	Negligible/absent	Extreme	No	Yes	3	2	2	Nirman Camp,
Extreme	Extreme	Negligible/absent	Extreme	No	Yes	3	2	2	Chuna Bhatti
Low	Higher at times/occasionally	Negligible/absent	Extreme	No	Yes	3	2	1	JJ Camp, Sur
Negligible/absent	Low	Negligible/absent	Extreme	No	Yes	3	4	4	Sanjay Colon
Low	Somewhat high	Negligible/absent	Extreme	No	Yes	3	3	1	New Sanjay A
Low	Extreme	Somewhat high	Extreme	No	Yes	3	3	1	3/4 K, New S
Low	Extreme	Somewhat high	Extreme	No	Yes	3	1	1	F1-F2 & G Bl
Low	Extreme	Somewhat high	Extreme	No	Yes	3	3	1	Kalander Col
Somewhat high	Extreme	Somewhat high	Extreme	No	Yes	3	1	1	Kusumpur Pah
Extreme	Higher at times/occasionally	Somewhat high	Extreme	No	Yes	3	3	1	F1-F2 & G Bl
Extreme	Higher at times/occasionally	Somewhat high	Extreme	No	Yes	3	3	1	Janta Mazdoo
Low	Higher at times/occasionally	Somewhat high	Extreme	No	Yes	3	3	1	New Sanjay A
Low	Higher at times/occasionally	Somewhat high	Extreme	No	Yes	3	4	1	Zero Pusta
Low	Higher at times/occasionally	Somewhat high	Extreme	No	Yes	3	3	1	3/4 K, New S
Low	Higher at times/occasionally	Somewhat high	Extreme	No	Yes	3	4	2	3/4 K, New S
Low	Higher at times/occasionally	Somewhat high	Extreme	No	Yes	3	3	1	3/4 K, New S
Low	Higher at times/occasionally	Somewhat high	Extreme	No	Yes	3	3	1	3/4 K, New S
Low	Higher at times/occasionally	Somewhat high	Extreme	No	Yes	3	3	1	F1-F2 & G Bl
Low	Higher at times/occasionally	Somewhat high	Extreme	No	Yes	3	3	1	Kalander Col
Low	Higher at times/occasionally	Somewhat high	Extreme	No	Yes	3	2	1	Kalander Col
Low	Higher at times/occasionally	Somewhat high	Extreme	No	Yes	3	3	2	Janta Mazdoo
Low	Higher at times/occasionally	Somewhat high	Extreme	No	Yes	3	3	1	Janta Mazdoo
Low	Higher at times/occasionally	Somewhat high	Extreme	No	Yes	3	3	1	Janta Mazdoo
Low	Higher at times/occasionally	Somewhat high	Extreme	No	Yes	3	4	1	Janta Mazdoo
Low	Higher at times/occasionally	Somewhat high	Extreme	No	Yes	3	3	1	Janta Mazdoo
Low	Higher at times/occasionally	Somewhat high	Extreme	No	Yes	3	3	2	Janta Mazdoo
Low	Higher at times/occasionally	Somewhat high	Extreme	No	Yes	3	2	1	Mansrovar Pa
Low	Higher at times/occasionally	Somewhat high	Extreme	No	Yes	3	4	1	JJ Camp, Sur
Low	Higher at times/occasionally	Somewhat high	Extreme	No	Yes	3	2	1	JJ Camp, Sur
Higher at times/occasionally	Low	Somewhat high	Extreme	No	Yes	3	4	1	JJ Camp, Sur
Negligible/absent	Low	Somewhat high	Extreme	No	Yes	3	4	1	Zero Pusta
Negligible/absent	Low	Somewhat high	Extreme	No	Yes	3	4	1	JJ Indira Ca
Negligible/absent	Low	Somewhat high	Extreme	No	Yes	3	4	1	JJ Indira Ca
Negligible/absent	Low	Somewhat high	Extreme	No	Yes	3	4	1	JJ Indira Ca
Negligible/absent	Low	Somewhat high	Extreme	No	Yes	3	4	1	JJ Indira Ca
Negligible/absent	Low	Somewhat high	Extreme	No	Yes	3	4	4	Sanjay Colon
Somewhat high	Low	Somewhat high	Extreme	No	Yes	3	2	1	Navjeevan Ca
Low	Negligible/absent	Somewhat high	Extreme	No	Yes	3	4	1	JJ Camp, Sur
Low	Negligible/absent	Somewhat high	Extreme	No	Yes	3	1	4	Sanjay Colon
Extreme	Somewhat high	Somewhat high	Extreme	No	Yes	3	3	3	Kanak Durga
Low	Somewhat high	Somewhat high	Extreme	No	Yes	3	3	1	F1-F2 & G Bl
Somewhat high	Low	Extreme	Higher at times/occasionally	No	Yes	3	3	1	3/4 K, New S
Somewhat high	Low	Extreme	Higher at times/occasionally	No	Yes	3	3	1	3/4 K, New S
Low	Negligible/absent	Extreme	Higher at times/occasionally	No	Yes	3	4	1	Zero Pusta
Extreme	Somewhat high	Extreme	Higher at times/occasionally	No	Yes	3	4	1	Kusumpur Pah
Low	Somewhat high	Extreme	Higher at times/occasionally	No	Yes	3	4	1	Zero Pusta
Low	Somewhat high	Extreme	Higher at times/occasionally	No	Yes	3	2	2	3/4 K, New S
Low	Somewhat high	Extreme	Higher at times/occasionally	No	Yes	3	3	1	3/4 K, New S
Low	Somewhat high	Extreme	Higher at times/occasionally	No	Yes	3	3	1	3/4 K, New S
Low	Somewhat high	Extreme	Higher at times/occasionally	No	Yes	3	3	1	Janta Mazdoo
Low	Somewhat high	Extreme	Higher at times/occasionally	No	Yes	3	3	1	Janta Mazdoo
Low	Somewhat high	Extreme	Higher at times/occasionally	No	Yes	3	3	1	Janta Mazdoo
Extreme	Higher at times/occasionally	Higher at times/occasionally	Higher at times/occasionally	No	Yes	3	2	1	Kalander Col
Extreme	Negligible/absent	Higher at times/occasionally	Higher at times/occasionally	No	Yes	3	2	3	Kalander Col
Somewhat high	Negligible/absent	Higher at times/occasionally	Higher at times/occasionally	No	Yes	3	1	3	Kalander Col
Somewhat high	Somewhat high	Higher at times/occasionally	Higher at times/occasionally	No	Yes	3	2	1	Kalander Col
Extreme		Higher at times/occasionally	Higher at times/occasionally	No	Yes	3	4	3	3/4 K, New S
Extreme		Higher at times/occasionally	Higher at times/occasionally	No	Yes	3	2	1	Kalander Col
Extreme		Higher at times/occasionally	Higher at times/occasionally	No	Yes	3	2	3	Kalander Col
Extreme		Higher at times/occasionally	Higher at times/occasionally	No	Yes	3	2	1	JJ Camp, Sur
Somewhat high		Higher at times/occasionally	Higher at times/occasionally	No	Yes	3	4	1	3/4 K, New S
Low	Extreme	Low	Higher at times/occasionally	No	Yes	3	2	1	New Sanjay A
Somewhat high	Extreme	Low	Higher at times/occasionally	No	Yes	3	2	2	Kalander Col
Extreme	Higher at times/occasionally	Low	Higher at times/occasionally	No	Yes	3	3	1	New Sanjay A
Extreme	Higher at times/occasionally	Low	Higher at times/occasionally	No	Yes	3	2	1	New Sanjay A
Extreme	Higher at times/occasionally	Low	Higher at times/occasionally	No	Yes	3	3	1	Zero Pusta
Higher at times/occasionally	Higher at times/occasionally	Low	Higher at times/occasionally	No	Yes	3	3	3	Ajit Nagar O
Higher at times/occasionally	Higher at times/occasionally	Low	Higher at times/occasionally	No	Yes	3	1	4	Sanjay Colon
Low	Low	Low	Higher at times/occasionally	No	Yes	3	2	1	Kalander Col
Negligible/absent	Low	Low	Higher at times/occasionally	No	Yes	3	4	2	Sanjay Colon
Extreme	Negligible/absent	Low	Higher at times/occasionally	No	Yes	3	4	1	Zero Pusta
Extreme	Negligible/absent	Low	Higher at times/occasionally	No	Yes	3	2	1	Kalander Col
Extreme	Negligible/absent	Low	Higher at times/occasionally	No	Yes	3	2	1	JJ Camp, Sur
Extreme	Negligible/absent	Low	Higher at times/occasionally	No	Yes	3	2	3	Sanjay Colon
Negligible/absent	Negligible/absent	Low	Higher at times/occasionally	No	Yes	3	4	1	Janta Mazdoo
Somewhat high	Negligible/absent	Low	Higher at times/occasionally	No	Yes	3	4	1	Janta Mazdoo
Extreme	Somewhat high	Low	Higher at times/occasionally	No	Yes	3	2	1	New Sanjay A
Extreme	Somewhat high	Low	Higher at times/occasionally	No	Yes	3	4	1	Zero Pusta
Extreme	Somewhat high	Low	Higher at times/occasionally	No	Yes	3	2	1	Kalander Col
Extreme	Somewhat high	Low	Higher at times/occasionally	No	Yes	3	2	1	Kalander Col
Extreme	Somewhat high	Low	Higher at times/occasionally	No	Yes	3	2	1	Kalander Col
Extreme	Somewhat high	Low	Higher at times/occasionally	No	Yes	3	4	1	Janta Mazdoo
Extreme	Somewhat high	Low	Higher at times/occasionally	No	Yes	3	1	1	JJ Indira Ca
Extreme	Somewhat high	Low	Higher at times/occasionally	No	Yes	3	1	1	JJ Indira Ca
Somewhat high	Somewhat high	Low	Higher at times/occasionally	No	Yes	3	3	1	JJ Camp, Sur
Extreme		Low	Higher at times/occasionally	No	Yes	3	2	1	New Sanjay A
Extreme		Low	Higher at times/occasionally	No	Yes	3	4	3	Zero Pusta
Extreme		Low	Higher at times/occasionally	No	Yes	3	4	1	Zero Pusta
Extreme		Low	Higher at times/occasionally	No	Yes	3	4	1	3/4 K, New S
Extreme		Low	Higher at times/occasionally	No	Yes	3	4	1	3/4 K, New S
Extreme		Low	Higher at times/occasionally	No	Yes	3	4	1	3/4 K, New S
Extreme		Low	Higher at times/occasionally	No	Yes	3	4	1	3/4 K, New S
Extreme		Low	Higher at times/occasionally	No	Yes	3	2	1	3/4 K, New S
Extreme		Low	Higher at times/occasionally	No	Yes	3	4	1	3/4 K, New S
Extreme		Low	Higher at times/occasionally	No	Yes	3	4	1	3/4 K, New S
Extreme		Low	Higher at times/occasionally	No	Yes	3	2	1	3/4 K, New S
Extreme		Low	Higher at times/occasionally	No	Yes	3	4	1	3/4 K, New S
Extreme		Low	Higher at times/occasionally	No	Yes	3	2	1	F1-F2 & G Bl
Extreme		Low	Higher at times/occasionally	No	Yes	3	2	1	F1-F2 & G Bl
Extreme		Low	Higher at times/occasionally	No	Yes	3	2	1	F1-F2 & G Bl
Extreme		Low	Higher at times/occasionally	No	Yes	3	2	1	F1-F2 & G Bl
Extreme		Low	Higher at times/occasionally	No	Yes	3	4	1	Janta Mazdoo
Extreme		Low	Higher at times/occasionally	No	Yes	3	4	1	Janta Mazdoo
Extreme		Low	Higher at times/occasionally	No	Yes	3	2	1	Mansrovar Pa
Negligible/absent		Low	Higher at times/occasionally	No	Yes	3	4	1	3/4 K, New S
Somewhat high		Low	Higher at times/occasionally	No	Yes	3	2	3	3/4 K, New S
Extreme	Higher at times/occasionally	Negligible/absent	Higher at times/occasionally	No	Yes	3	2	1	Kalander Col
Low	Higher at times/occasionally	Negligible/absent	Higher at times/occasionally	No	Yes	3	4	1	JJ Camp, Sur
Extreme	Low	Negligible/absent	Higher at times/occasionally	No	Yes	3	4	1	3/4 K, New S
Extreme	Low	Negligible/absent	Higher at times/occasionally	No	Yes	3	4	2	Janta Mazdoo
Extreme	Low	Negligible/absent	Higher at times/occasionally	No	Yes	3	4	1	Janta Mazdoo
Extreme	Low	Negligible/absent	Higher at times/occasionally	No	Yes	3	3	1	Janta Mazdoo
Extreme	Low	Negligible/absent	Higher at times/occasionally	No	Yes	3	2	1	JJ Indira Ca
Extreme	Low	Negligible/absent	Higher at times/occasionally	No	Yes	3	2	1	JJ Indira Ca
Extreme	Low	Negligible/absent	Higher at times/occasionally	No	Yes	3	2	1	JJ Camp, Sur
Extreme	Low	Negligible/absent	Higher at times/occasionally	No	Yes	3	2	1	JJ Camp, Sur
Negligible/absent	Low	Negligible/absent	Higher at times/occasionally	No	Yes	3	2	3	JJ Camp, Sur
Low	Negligible/absent	Negligible/absent	Higher at times/occasionally	No	Yes	3	3	1	Kalander Col
Extreme	Somewhat high	Negligible/absent	Higher at times/occasionally	No	Yes	3	4	1	Zero Pusta
Extreme	Somewhat high	Negligible/absent	Higher at times/occasionally	No	Yes	3	4	1	Zero Pusta
Extreme	Somewhat high	Negligible/absent	Higher at times/occasionally	No	Yes	3	2	1	3/4 K, New S
Extreme	Somewhat high	Negligible/absent	Higher at times/occasionally	No	Yes	3	2	3	Mansrovar Pa
Extreme	Somewhat high	Negligible/absent	Higher at times/occasionally	No	Yes	3	2	1	JJ Indira Ca
Extreme	Somewhat high	Negligible/absent	Higher at times/occasionally	No	Yes	3	2	1	JJ Indira Ca
Extreme	Somewhat high	Negligible/absent	Higher at times/occasionally	No	Yes	3	4	3	Sanjay Colon
Extreme		Negligible/absent	Higher at times/occasionally	No	Yes	3	4	1	Zero Pusta
Extreme		Negligible/absent	Higher at times/occasionally	No	Yes	3	4	1	Zero Pusta
Extreme		Negligible/absent	Higher at times/occasionally	No	Yes	3	4	4	Janta Mazdoo
Extreme		Negligible/absent	Higher at times/occasionally	No	Yes	3	4	1	Janta Mazdoo
Extreme		Negligible/absent	Higher at times/occasionally	No	Yes	3	4	1	Janta Mazdoo
Extreme		Negligible/absent	Higher at times/occasionally	No	Yes	3	4	3	Janta Mazdoo
Extreme		Negligible/absent	Higher at times/occasionally	No	Yes	3	4	3	Janta Mazdoo
Extreme		Negligible/absent	Higher at times/occasionally	No	Yes	3	4	3	Janta Mazdoo
Extreme		Negligible/absent	Higher at times/occasionally	No	Yes	3	2	1	JJ Indira Ca
Extreme		Negligible/absent	Higher at times/occasionally	No	Yes	3	2	1	JJ Indira Ca
Extreme		Negligible/absent	Higher at times/occasionally	No	Yes	3	2	1	JJ Indira Ca
Extreme		Negligible/absent	Higher at times/occasionally	No	Yes	3	4	1	JJ Indira Ca
Extreme		Negligible/absent	Higher at times/occasionally	No	Yes	3	4	1	JJ Indira Ca
Extreme		Negligible/absent	Higher at times/occasionally	No	Yes	3	2	1	JJ Indira Ca
Extreme		Negligible/absent	Higher at times/occasionally	No	Yes	3	2	1	JJ Camp, Sur
Extreme		Negligible/absent	Higher at times/occasionally	No	Yes	3	1	1	JJ Camp, Sur
Extreme		Negligible/absent	Higher at times/occasionally	No	Yes	3	2	1	JJ Camp, Sur
Higher at times/occasionally		Negligible/absent	Higher at times/occasionally	No	Yes	3	4	1	Janta Mazdoo
Negligible/absent		Negligible/absent	Higher at times/occasionally	No	Yes	3	2	3	New Sanjay A
Low	Extreme	Somewhat high	Higher at times/occasionally	No	Yes	3	3	1	3/4 K, New S
Low	Higher at times/occasionally	Somewhat high	Higher at times/occasionally	No	Yes	3	3	1	Kalander Col
Extreme	Low	Somewhat high	Higher at times/occasionally	No	Yes	3	3	3	3/4 K, New S
Negligible/absent	Low	Somewhat high	Higher at times/occasionally	No	Yes	3	4	1	JJ Indira Ca
Extreme		Somewhat high	Higher at times/occasionally	No	Yes	3	2	1	Kalander Col
Higher at times/occasionally	Higher at times/occasionally		Higher at times/occasionally	No	Yes	3	1	1	F1-F2 & G Bl
Somewhat high	Higher at times/occasionally		Higher at times/occasionally	No	Yes	3	3	1	F1-F2 & G Bl
Extreme	Somewhat high		Higher at times/occasionally	No	Yes	3	4	1	Kalander Col
Extreme	Somewhat high		Higher at times/occasionally	No	Yes	3	2	1	Kalander Col
Extreme			Higher at times/occasionally	No	Yes	3	3	1	Kalander Col
Extreme			Higher at times/occasionally	No	Yes	3	3	1	Kalander Col
Higher at times/occasionally			Higher at times/occasionally	No	Yes	3	3	2	Kalander Col
Low	Higher at times/occasionally	Extreme	Low	No	Yes	3	4	1	Janta Mazdoo
Low	Somewhat high	Extreme	Low	No	Yes	3	4	4	Sanjay Colon
Extreme	Extreme	Higher at times/occasionally	Low	No	Yes	3	2	3	JJ Camp, Sur
Somewhat high	Extreme	Higher at times/occasionally	Low	No	Yes	3	2	1	New Sanjay A
Extreme	Higher at times/occasionally	Higher at times/occasionally	Low	No	Yes	3	3	3	Chander Naga
Low	Higher at times/occasionally	Higher at times/occasionally	Low	No	Yes	3	3	3	Ajit Nagar O
Low	Higher at times/occasionally	Higher at times/occasionally	Low	No	Yes	3	3	3	Ajit Nagar O
Extreme	Low	Higher at times/occasionally	Low	No	Yes	3	2	3	Kalander Col
Higher at times/occasionally	Low	Higher at times/occasionally	Low	No	Yes	3	3	1	Zero Pusta
Higher at times/occasionally	Low	Higher at times/occasionally	Low	No	Yes	3	1	1	JJ Camp, Sur
Higher at times/occasionally	Low	Higher at times/occasionally	Low	No	Yes	3	2	1	JJ Camp, Sur
Negligible/absent	Low	Higher at times/occasionally	Low	No	Yes	3	3	1	Chander Naga
Negligible/absent	Low	Higher at times/occasionally	Low	No	Yes	3	4	1	JJ Camp, Sur
Somewhat high	Low	Higher at times/occasionally	Low	No	Yes	3	1	4	Sanjay Colon
Extreme	Somewhat high	Higher at times/occasionally	Low	No	Yes	3	3	3	Chander Naga
Extreme	Somewhat high	Higher at times/occasionally	Low	No	Yes	3	2	1	Kalander Col
Extreme	Somewhat high	Higher at times/occasionally	Low	No	Yes	3	4	1	3/4 K, New S
Extreme	Somewhat high	Higher at times/occasionally	Low	No	Yes	3	2	1	Mansrovar Pa
Extreme	Somewhat high	Higher at times/occasionally	Low	No	Yes	3	2	3	JJ Camp, Sur
Low	Somewhat high	Higher at times/occasionally	Low	No	Yes	3	3	1	Zero Pusta
Somewhat high	Somewhat high	Higher at times/occasionally	Low	No	Yes	3	3	1	F1-F2 & G Bl
Somewhat high	Somewhat high	Higher at times/occasionally	Low	No	Yes	3	2	1	F1-F2 & G Bl
Somewhat high	Somewhat high	Higher at times/occasionally	Low	No	Yes	3	2	1	Kalander Col
Extreme		Higher at times/occasionally	Low	No	Yes	3	2	1	New Sanjay A
Extreme		Higher at times/occasionally	Low	No	Yes	3	2	3	New Sanjay A
Extreme		Higher at times/occasionally	Low	No	Yes	3	2	1	New Sanjay A
Extreme		Higher at times/occasionally	Low	No	Yes	3	2	1	New Sanjay A
Extreme		Higher at times/occasionally	Low	No	Yes	3	4	1	3/4 K, New S
Extreme		Higher at times/occasionally	Low	No	Yes	3	4	3	3/4 K, New S
Extreme		Higher at times/occasionally	Low	No	Yes	3	4	1	3/4 K, New S
Extreme		Higher at times/occasionally	Low	No	Yes	3	3	1	Kalander Col
Extreme		Higher at times/occasionally	Low	No	Yes	3	3	1	Kalander Col
Extreme		Higher at times/occasionally	Low	No	Yes	3	2	1	Kalander Col
Extreme		Higher at times/occasionally	Low	No	Yes	3	2	1	Kalander Col
Extreme		Higher at times/occasionally	Low	No	Yes	3	2	1	Kalander Col
Extreme		Higher at times/occasionally	Low	No	Yes	3	2	1	Kalander Col
Somewhat high		Higher at times/occasionally	Low	No	Yes	3	4	1	3/4 K, New S
Somewhat high		Higher at times/occasionally	Low	No	Yes	3	4	1	3/4 K, New S
Somewhat high		Higher at times/occasionally	Low	No	Yes	3	2	3	Janta Mazdoo
Extreme	Extreme	Low	Low	No	Yes	3	2	1	H2 Block Jah
Extreme	Higher at times/occasionally	Low	Low	No	Yes	3	2	1	New Sanjay A
Higher at times/occasionally	Higher at times/occasionally	Low	Low	No	Yes	3	3	3	Zero Pusta
Higher at times/occasionally	Higher at times/occasionally	Low	Low	No	Yes	3	3	3	Janta Mazdoo
Low	Higher at times/occasionally	Low	Low	No	Yes	3	3	1	Zero Pusta
Low	Higher at times/occasionally	Low	Low	No	Yes	3	3	1	Zero Pusta
Low	Higher at times/occasionally	Low	Low	No	Yes	3	3	1	Zero Pusta
Low	Higher at times/occasionally	Low	Low	No	Yes	3	4	3	Janta Mazdoo
Low	Higher at times/occasionally	Low	Low	No	Yes	3	4	3	Janta Mazdoo
Low	Higher at times/occasionally	Low	Low	No	Yes	3	2	1	JJ Camp, Sur
Low	Higher at times/occasionally	Low	Low	No	Yes	3	1	4	Sanjay Colon
Somewhat high	Higher at times/occasionally	Low	Low	No	Yes	3	3	3	Chander Naga
Somewhat high	Higher at times/occasionally	Low	Low	No	Yes	3	1	1	JJ Camp, Sur
Somewhat high	Higher at times/occasionally	Low	Low	No	Yes	3	3	1	JJ Camp, Sur
Somewhat high	Higher at times/occasionally	Low	Low	No	Yes	3	2	3	JJ Camp, Sur
Somewhat high	Higher at times/occasionally	Low	Low	No	Yes	3	2	3	JJ Camp, Sur
Somewhat high	Higher at times/occasionally	Low	Low	No	Yes	3	1	1	JJ Camp, Sur
Somewhat high	Higher at times/occasionally	Low	Low	No	Yes	3	1	4	Sanjay Colon
Somewhat high	Higher at times/occasionally	Low	Low	No	Yes	3	1	4	Sanjay Colon
Extreme	Low	Low	Low	No	Yes	3	2	3	Kalander Col
Higher at times/occasionally	Low	Low	Low	No	Yes	3	3	1	Zero Pusta
Low	Low	Low	Low	No	Yes	3	3	2	Kanak Durga
Somewhat high	Negligible/absent	Low	Low	No	Yes	3	2	1	F1-F2 & G Bl
Somewhat high	Negligible/absent	Low	Low	No	Yes	3	2	2	Kalander Col
Extreme	Somewhat high	Low	Low	No	Yes	3	4	3	Janta Mazdoo
Extreme	Somewhat high	Low	Low	No	Yes	3	4	3	JJ Indira Ca
Somewhat high	Somewhat high	Low	Low	No	Yes	3	3	1	Zero Pusta
Somewhat high	Somewhat high	Low	Low	No	Yes	3	3	1	F1-F2 & G Bl
Somewhat high	Somewhat high	Low	Low	No	Yes	3	2	1	F1-F2 & G Bl
Somewhat high	Somewhat high	Low	Low	No	Yes	3	2	1	F1-F2 & G Bl
Somewhat high	Somewhat high	Low	Low	No	Yes	3	2	1	Kalander Col
Extreme		Low	Low	No	Yes	3	4	1	3/4 K, New S
Low		Low	Low	No	Yes	3	2	1	Janta Mazdoo
Low		Low	Low	No	Yes	3	4	2	Janta Mazdoo
Low		Low	Low	No	Yes	3	4	1	Janta Mazdoo
Somewhat high		Low	Low	No	Yes	3	2	1	F1-F2 & G Bl
Somewhat high		Low	Low	No	Yes	3	2	3	JJ Camp, Sur
Extreme	Higher at times/occasionally	Negligible/absent	Low	No	Yes	3	4	1	Zero Pusta
Extreme	Higher at times/occasionally	Negligible/absent	Low	No	Yes	3	2	1	Kalander Col
Extreme	Higher at times/occasionally	Negligible/absent	Low	No	Yes	3	4	3	Sanjay Colon
Low	Higher at times/occasionally	Negligible/absent	Low	No	Yes	3	4	2	3/4 K, New S
Negligible/absent	Higher at times/occasionally	Negligible/absent	Low	No	Yes	3	4	1	New Sanjay A
Negligible/absent	Higher at times/occasionally	Negligible/absent	Low	No	Yes	3	4	1	New Sanjay A
Extreme	Negligible/absent	Negligible/absent	Low	No	Yes	3	2	1	Kalander Col
Extreme	Somewhat high	Negligible/absent	Low	No	Yes	3	4	1	Zero Pusta
Extreme	Somewhat high	Negligible/absent	Low	No	Yes	3	2	1	Kalander Col
Extreme		Negligible/absent	Low	No	Yes	3	4	1	3/4 K, New S
Low		Negligible/absent	Low	No	Yes	3	4	1	Ajit Nagar O
Low		Negligible/absent	Low	No	Yes	3	3	3	Janta Mazdoo
Somewhat high		Negligible/absent	Low	No	Yes	3	2	1	F1-F2 & G Bl
Higher at times/occasionally	Extreme	Somewhat high	Low	No	Yes	3	2	3	F1-F2 & G Bl
Low	Extreme	Somewhat high	Low	No	Yes	3	3	2	Kanak Durga
Extreme	Higher at times/occasionally	Somewhat high	Low	No	Yes	3	2	3	3/4 K, New S
Low	Higher at times/occasionally	Somewhat high	Low	No	Yes	3	4	1	Zero Pusta
Low	Low	Somewhat high	Low	No	Yes	3	3	2	Kanak Durga
Extreme		Somewhat high	Low	No	Yes	3	3	2	Kalander Col
Extreme	Low		Low	No	Yes	3	4	1	Ajit Nagar O
Extreme	Low		Low	No	Yes	3	2	1	3/4 K, New S
Extreme	Low		Low	No	Yes	3	2	1	3/4 K, New S
Low	Low		Low	No	Yes	3	4	1	Ajit Nagar O
Low	Low		Low	No	Yes	3	4	1	Janta Mazdoo
Low	Low		Low	No	Yes	3	4	1	Janta Mazdoo
Low	Low		Low	No	Yes	3	4	1	Janta Mazdoo
Extreme			Low	No	Yes	3	4	1	Zero Pusta
Extreme			Low	No	Yes	3	2	3	Zero Pusta
Extreme			Low	No	Yes	3	4	1	Zero Pusta
Extreme			Low	No	Yes	3	4	1	Zero Pusta
Extreme			Low	No	Yes	3	4	1	3/4 K, New S
Extreme			Low	No	Yes	3	4	1	Janta Mazdoo
Extreme			Low	No	Yes	3	1	3	JJ Indira Ca
Extreme			Low	No	Yes	3	1	3	JJ Indira Ca
Extreme			Low	No	Yes	3	1	3	JJ Indira Ca
Extreme			Low	No	Yes	3	1	3	JJ Indira Ca
Extreme			Low	No	Yes	3	1	3	JJ Camp, Sur
Extreme			Low	No	Yes	3	1	3	Sanjay Colon
Extreme			Low	No	Yes	3	1	3	Sanjay Colon
Low			Low	No	Yes	3	4	1	Chander Naga
Low			Low	No	Yes	3	4	1	Zero Pusta
Low			Low	No	Yes	3	4	1	Zero Pusta
Low			Low	No	Yes	3	4	1	Janta Mazdoo
Low			Low	No	Yes	3	4	1	Janta Mazdoo
Low			Low	No	Yes	3	4	1	Janta Mazdoo
Low			Low	No	Yes	3	1	3	JJ Indira Ca
Low			Low	No	Yes	3	1	3	JJ Indira Ca
Low			Low	No	Yes	3	1	4	JJ Camp, Sur
Low			Low	No	Yes	3	1	1	Sanjay Colon
Low			Low	No	Yes	3	4	4	Sanjay Colon
Low			Low	No	Yes	3	1	4	Sanjay Colon
Somewhat high			Low	No	Yes	3	1	3	JJ Indira Ca
Low	Low	Extreme	Negligible/absent	No	Yes	3	4	1	Zero Pusta
Low	Somewhat high	Extreme	Negligible/absent	No	Yes	3	4	4	Sanjay Colon
Low	Extreme	Higher at times/occasionally	Negligible/absent	No	Yes	3	3	1	3/4 K, New S
Low	Somewhat high	Higher at times/occasionally	Negligible/absent	No	Yes	3	4	1	Ajit Nagar O
Extreme	Higher at times/occasionally	Low	Negligible/absent	No	Yes	3	4	1	Zero Pusta
Extreme	Higher at times/occasionally	Low	Negligible/absent	No	Yes	3	2	3	JJ Camp, Sur
Somewhat high	Higher at times/occasionally	Low	Negligible/absent	No	Yes	3	4	1	Zero Pusta
Higher at times/occasionally	Low	Low	Negligible/absent	No	Yes	3	4	3	Janta Mazdoo
Somewhat high	Low	Low	Negligible/absent	No	Yes	3	4	1	3/4 K, New S
Extreme	Negligible/absent	Low	Negligible/absent	No	Yes	3	2	3	JJ Camp, Sur
Extreme	Somewhat high	Low	Negligible/absent	No	Yes	3	2	3	JJ Camp, Sur
Extreme		Low	Negligible/absent	No	Yes	3	4	1	Janta Mazdoo
Low		Low	Negligible/absent	No	Yes	3	4	1	Zero Pusta
Low		Low	Negligible/absent	No	Yes	3	4	1	Zero Pusta
Low	Negligible/absent	Negligible/absent	Negligible/absent	No	Yes	3	4	4	Sanjay Colon
Negligible/absent	Negligible/absent	Negligible/absent	Negligible/absent	No	Yes	3	4	3	Zero Pusta
Extreme	Somewhat high	Negligible/absent	Negligible/absent	No	Yes	3	4	2	Janta Mazdoo
Low	Somewhat high	Negligible/absent	Negligible/absent	No	Yes	3	4	1	Janta Mazdoo
Negligible/absent		Somewhat high	Negligible/absent	No	Yes	3	2	2	Janta Mazdoo
Higher at times/occasionally	Negligible/absent		Negligible/absent	No	Yes	3	3	1	Kalander Col
Low	Higher at times/occasionally	Extreme	Somewhat high	No	Yes	3	3	1	New Sanjay A
Low	Higher at times/occasionally	Extreme	Somewhat high	No	Yes	3	4	1	Zero Pusta
Low	Higher at times/occasionally	Extreme	Somewhat high	No	Yes	3	4	2	3/4 K, New S
Low	Higher at times/occasionally	Extreme	Somewhat high	No	Yes	3	3	4	3/4 K, New S
Low	Higher at times/occasionally	Extreme	Somewhat high	No	Yes	3	3	1	3/4 K, New S
Low	Higher at times/occasionally	Extreme	Somewhat high	No	Yes	3	3	1	F1-F2 & G Bl
Somewhat high	Higher at times/occasionally	Extreme	Somewhat high	No	Yes	3	3	1	F1-F2 & G Bl
Higher at times/occasionally	Low	Extreme	Somewhat high	No	Yes	3	4	2	3/4 K, New S
Low	Low	Extreme	Somewhat high	No	Yes	3	2	3	New Sanjay A
Low	Somewhat high	Extreme	Somewhat high	No	Yes	3	3	1	Janta Mazdoo
Low	Extreme	Higher at times/occasionally	Somewhat high	No	Yes	3	4	2	3/4 K, New S
Low	Extreme	Higher at times/occasionally	Somewhat high	No	Yes	3	3	1	3/4 K, New S
Extreme	Higher at times/occasionally	Higher at times/occasionally	Somewhat high	No	Yes	3	2	1	Mansrovar Pa
Somewhat high	Higher at times/occasionally	Higher at times/occasionally	Somewhat high	No	Yes	3	4	2	3/4 K, New S
Extreme	Low	Higher at times/occasionally	Somewhat high	No	Yes	3	2	1	3/4 K, New S
Extreme	Low	Higher at times/occasionally	Somewhat high	No	Yes	3	4	1	3/4 K, New S
Extreme	Low	Higher at times/occasionally	Somewhat high	No	Yes	3	2	4	F1-F2 & G Bl
Extreme	Low	Higher at times/occasionally	Somewhat high	No	Yes	3	2	1	Mansrovar Pa
Negligible/absent	Low	Higher at times/occasionally	Somewhat high	No	Yes	3	4	1	JJ Indira Ca
Negligible/absent	Low	Higher at times/occasionally	Somewhat high	No	Yes	3	4	1	JJ Indira Ca
Somewhat high	Low	Higher at times/occasionally	Somewhat high	No	Yes	3	4	1	3/4 K, New S
Low	Negligible/absent	Higher at times/occasionally	Somewhat high	No	Yes	3	4	1	F1-F2 & G Bl
Low	Negligible/absent	Higher at times/occasionally	Somewhat high	No	Yes	3	4	1	JJ Indira Ca
Low	Negligible/absent	Higher at times/occasionally	Somewhat high	No	Yes	3	4	1	JJ Camp, Sur
Low	Negligible/absent	Higher at times/occasionally	Somewhat high	No	Yes	3	4	4	Sanjay Colon
Negligible/absent	Negligible/absent	Higher at times/occasionally	Somewhat high	No	Yes	3	4	1	New Sanjay A
Somewhat high	Somewhat high	Higher at times/occasionally	Somewhat high	No	Yes	3	2	1	3/4 K, New S
Extreme		Higher at times/occasionally	Somewhat high	No	Yes	3	4	1	3/4 K, New S
Extreme		Higher at times/occasionally	Somewhat high	No	Yes	3	2	1	Mansrovar Pa
Higher at times/occasionally		Higher at times/occasionally	Somewhat high	No	Yes	3	3	1	3/4 K, New S
Higher at times/occasionally		Higher at times/occasionally	Somewhat high	No	Yes	3	4	1	3/4 K, New S
Low		Higher at times/occasionally	Somewhat high	No	Yes	3	4	1	3/4 K, New S
Low		Higher at times/occasionally	Somewhat high	No	Yes	3	3	3	Kalander Col
Extreme	Higher at times/occasionally	Low	Somewhat high	No	Yes	3	4	1	3/4 K, New S
Negligible/absent	Higher at times/occasionally	Low	Somewhat high	No	Yes	3	4	1	JJ Camp, Sur
Higher at times/occasionally	Negligible/absent	Low	Somewhat high	No	Yes	3	4	1	3/4 K, New S
Low	Negligible/absent	Low	Somewhat high	No	Yes	3	4	1	3/4 K, New S
Extreme	Somewhat high	Low	Somewhat high	No	Yes	3	4	1	3/4 K, New S
Low	Somewhat high	Low	Somewhat high	No	Yes	3	4	1	Janta Mazdoo
Low	Somewhat high	Low	Somewhat high	No	Yes	3	3	2	Kanak Durga
Somewhat high	Somewhat high	Low	Somewhat high	No	Yes	3	4	3	3/4 K, New S
Somewhat high	Somewhat high	Low	Somewhat high	No	Yes	3	1	4	Kusumpur Pah
Extreme		Low	Somewhat high	No	Yes	3	2	1	Mansrovar Pa
Higher at times/occasionally		Low	Somewhat high	No	Yes	3	4	1	3/4 K, New S
Low	Extreme	Negligible/absent	Somewhat high	No	Yes	3	3	1	3/4 K, New S
Low	Extreme	Negligible/absent	Somewhat high	No	Yes	3	3	1	F1-F2 & G Bl
Extreme	Higher at times/occasionally	Negligible/absent	Somewhat high	No	Yes	3	4	1	Zero Pusta
Extreme	Higher at times/occasionally	Negligible/absent	Somewhat high	No	Yes	3	2	1	JJ Indira Ca
Extreme	Higher at times/occasionally	Negligible/absent	Somewhat high	No	Yes	3	2	1	JJ Camp, Sur
Extreme	Higher at times/occasionally	Negligible/absent	Somewhat high	No	Yes	3	4	3	Sanjay Colon
Negligible/absent	Higher at times/occasionally	Negligible/absent	Somewhat high	No	Yes	3	2	3	Kalander Col
Extreme	Low	Negligible/absent	Somewhat high	No	Yes	3	2	1	Janta Mazdoo
Extreme	Low	Negligible/absent	Somewhat high	No	Yes	3	2	1	JJ Camp, Sur
Low	Negligible/absent	Negligible/absent	Somewhat high	No	Yes	3	4	1	JJ Camp, Sur
Negligible/absent	Negligible/absent	Negligible/absent	Somewhat high	No	Yes	3	4	3	F1-F2 & G Bl
Extreme		Negligible/absent	Somewhat high	No	Yes	3	2	1	JJ Camp, Sur
Higher at times/occasionally		Negligible/absent	Somewhat high	No	Yes	3	4	1	Janta Mazdoo
Higher at times/occasionally		Negligible/absent	Somewhat high	No	Yes	3	4	3	Janta Mazdoo
Low		Negligible/absent	Somewhat high	No	Yes	3	4	4	Sanjay Colon
Low	Negligible/absent	Somewhat high	Somewhat high	No	Yes	3	2	3	New Sanjay A
Higher at times/occasionally	Somewhat high	Somewhat high	Somewhat high	No	Yes	3	3	2	Kanak Durga
Low	Somewhat high	Somewhat high	Somewhat high	No	Yes	3	4	3	Janta Mazdoo
Higher at times/occasionally	Higher at times/occasionally		Somewhat high	No	Yes	3	3	1	Kalander Col
Higher at times/occasionally	Higher at times/occasionally		Somewhat high	No	Yes	3	3	1	Kalander Col
Low	Somewhat high		Somewhat high	No	Yes	3	4	1	3/4 K, New S
Extreme			Somewhat high	No	Yes	3	4	2	3/4 K, New S
Somewhat high	Low	Higher at times/occasionally		No	Yes	3	4	1	3/4 K, New S
Higher at times/occasionally	Somewhat high	Higher at times/occasionally		No	Yes	3	3	1	Kalander Col
Low	Somewhat high	Higher at times/occasionally		No	Yes	3	3	1	3/4 K, New S
Higher at times/occasionally		Higher at times/occasionally		No	Yes	3	3	1	Kalander Col
Higher at times/occasionally		Higher at times/occasionally		No	Yes	3	3	1	F1-F2 & G Bl
Low		Low		No	Yes	3	4	1	Janta Mazdoo
Higher at times/occasionally		Somewhat high		No	Yes	3	3	1	Kalander Col
Extreme	Higher at times/occasionally			No	Yes	3	3	2	Kalander Col
Higher at times/occasionally	Higher at times/occasionally			No	Yes	3	3	1	Kalander Col
Extreme	Low			No	Yes	3	4	1	Ajit Nagar O
Extreme	Low			No	Yes	3	4	1	Chander Naga
Extreme	Low			No	Yes	3	4	1	3/4 K, New S
Extreme	Low			No	Yes	3	1	3	JJ Indira Ca
Low	Low			No	Yes	3	4	1	Ajit Nagar O
Low	Low			No	Yes	3	4	1	3/4 K, New S
Somewhat high	Low			No	Yes	3	1	3	JJ Indira Ca
Somewhat high	Negligible/absent			No	Yes	3	3	1	Kalander Col
Higher at times/occasionally	Somewhat high			No	Yes	3	3	1	Kalander Col
Low	Somewhat high			No	Yes	3	4	1	3/4 K, New S
Extreme				No	Yes	3	1	3	JJ Camp, Sur
Higher at times/occasionally				No	Yes	3	3	1	Kalander Col
Low				No	Yes	3	4	1	Ajit Nagar O
Low				No	Yes	3	4	1	Ajit Nagar O
Low				No	Yes	3	4	1	Zero Pusta
Low				No	Yes	3	4	1	Janta Mazdoo
Low				No	Yes	3	4	1	Janta Mazdoo
Low				No	Yes	3	4	1	Janta Mazdoo
Low				No	Yes	3	4	3	Janta Mazdoo
Somewhat high	Low	Higher at times/occasionally	Extreme	Yes	Yes	3	2	2	3/4 K, New S
Low	Somewhat high	Higher at times/occasionally	Extreme	Yes	Yes	3	3	1	Ajit Nagar O
Low	Somewhat high	Higher at times/occasionally	Extreme	Yes	Yes	3	3	1	New Sanjay A
Low	Somewhat high	Higher at times/occasionally	Extreme	Yes	Yes	3	2	3	F1-F2 & G Bl
Extreme	Extreme	Low	Extreme	Yes	Yes	3	2	2	Nirman Camp,
Extreme	Extreme	Low	Extreme	Yes	Yes	3	2	98	Chuna Bhatti
Low	Low	Low	Extreme	Yes	Yes	3	2	2	Sanjay Colon
Somewhat high	Extreme	Somewhat high	Extreme	Yes	Yes	3	2	4	Kaushal Puri
Somewhat high	Extreme	Somewhat high	Extreme	Yes	Yes	3	2	4	Kusumpur Pah
Low	Higher at times/occasionally	Somewhat high	Extreme	Yes	Yes	3	2	3	Kalander Col
Low	Higher at times/occasionally	Somewhat high	Extreme	Yes	Yes	3	3	1	New Sanjay A
Somewhat high	Higher at times/occasionally	Somewhat high	Extreme	Yes	Yes	3	1	4	Kusumpur Pah
Higher at times/occasionally	Low	Somewhat high	Extreme	Yes	Yes	3	2	3	New Sanjay A
Extreme	Somewhat high	Somewhat high	Extreme	Yes	Yes	3	1	1	Anna Nagar V
Extreme	Somewhat high	Somewhat high	Extreme	Yes	Yes	3	1	1	Sanjay Colon
Extreme	Somewhat high	Somewhat high	Extreme	Yes	Yes	3	2	1	Sanjay Colon
Extreme	Somewhat high	Somewhat high	Extreme	Yes	Yes	3	2	1	Sanjay Colon
Low	Higher at times/occasionally	Extreme	Higher at times/occasionally	Yes	Yes	3	3	1	F1-F2 & G Bl
Somewhat high	Somewhat high	Higher at times/occasionally	Higher at times/occasionally	Yes	Yes	3	4	4	Sanjay Colon
Negligible/absent	Higher at times/occasionally	Low	Higher at times/occasionally	Yes	Yes	3	2	3	Chander Naga
Somewhat high	Higher at times/occasionally	Low	Higher at times/occasionally	Yes	Yes	3	1	1	Kaushal Puri
Higher at times/occasionally	Low	Low	Higher at times/occasionally	Yes	Yes	3	3	1	Chander Naga
Higher at times/occasionally	Somewhat high	Low	Higher at times/occasionally	Yes	Yes	3	3	3	Janta Mazdoo
Extreme		Low	Higher at times/occasionally	Yes	Yes	3	2	1	New Sanjay A
Extreme	Higher at times/occasionally	Negligible/absent	Higher at times/occasionally	Yes	Yes	3	2	1	Kalander Col
Somewhat high	Negligible/absent	Negligible/absent	Higher at times/occasionally	Yes	Yes	3	2	1	JJ Camp, Sur
Extreme	Extreme	Somewhat high	Higher at times/occasionally	Yes	Yes	3	1	1	Sanjay Colon
Low	Higher at times/occasionally	Higher at times/occasionally	Low	Yes	Yes	3	3	1	Zero Pusta
Extreme	Low	Higher at times/occasionally	Low	Yes	Yes	3	2	3	JJ Camp, Sur
Higher at times/occasionally	Low	Higher at times/occasionally	Low	Yes	Yes	3	1	1	JJ Camp, Sur
Extreme	Somewhat high	Higher at times/occasionally	Low	Yes	Yes	3	2	1	Kalander Col
Extreme	Somewhat high	Higher at times/occasionally	Low	Yes	Yes	3	4	3	JJ Indira Ca
Extreme	Somewhat high	Higher at times/occasionally	Low	Yes	Yes	3	2	3	JJ Indira Ca
Extreme	Somewhat high	Higher at times/occasionally	Low	Yes	Yes	3	2	3	JJ Camp, Sur
Somewhat high	Somewhat high	Higher at times/occasionally	Low	Yes	Yes	3	2	1	CD Park - Sa
Somewhat high	Somewhat high	Higher at times/occasionally	Low	Yes	Yes	3	2	1	Chuna Bhatti
Somewhat high	Somewhat high	Higher at times/occasionally	Low	Yes	Yes	3	4	4	Sanjay Colon
Somewhat high	Somewhat high	Higher at times/occasionally	Low	Yes	Yes	3	1	3	Sanjay Colon
Somewhat high		Higher at times/occasionally	Low	Yes	Yes	3	2	3	Kalander Col
Higher at times/occasionally	Higher at times/occasionally	Low	Low	Yes	Yes	3	4	1	Sanjay Colon
Low	Higher at times/occasionally	Low	Low	Yes	Yes	3	4	3	Janta Mazdoo
Somewhat high	Higher at times/occasionally	Low	Low	Yes	Yes	3	1	1	JJ Camp, Sur
Extreme	Somewhat high	Low	Low	Yes	Yes	3	2	3	JJ Indira Ca
Extreme	Somewhat high	Low	Low	Yes	Yes	3	2	4	JJ Camp, Sur
Somewhat high	Somewhat high	Low	Low	Yes	Yes	3	1	4	Sanjay Colon
Low	Low	Negligible/absent	Low	Yes	Yes	3	2	1	Ajit Nagar O
Extreme	Higher at times/occasionally	Somewhat high	Low	Yes	Yes	3	2	3	JJ Indira Ca
Extreme	Higher at times/occasionally	Somewhat high	Negligible/absent	Yes	Yes	3	3	1	H- Block Jah
Low	Higher at times/occasionally	Extreme	Somewhat high	Yes	Yes	3	3	1	Ajit Nagar O
Low	Higher at times/occasionally	Extreme	Somewhat high	Yes	Yes	3	3	1	F1-F2 & G Bl
Extreme	Somewhat high	Extreme	Somewhat high	Yes	Yes	3	1	4	Kusumpur Pah
Extreme	Somewhat high	Extreme	Somewhat high	Yes	Yes	3	1	4	Kusumpur Pah
Somewhat high	Somewhat high	Extreme	Somewhat high	Yes	Yes	3	1	4	Kusumpur Pah
Somewhat high	Somewhat high	Extreme	Somewhat high	Yes	Yes	3	2	1	WZ- E- Block
Somewhat high	Somewhat high	Extreme	Somewhat high	Yes	Yes	3	2	1	Sanjay Colon
Extreme	Somewhat high	Higher at times/occasionally	Somewhat high	Yes	Yes	3	1	4	Kusumpur Pah
Somewhat high	Low	Low	Somewhat high	Yes	Yes	3	2	1	JJ Camp, Sur
Low	Higher at times/occasionally	Negligible/absent	Somewhat high	Yes	Yes	3	2	4	Kaushal Puri
Somewhat high	Low	Negligible/absent	Somewhat high	Yes	Yes	3	2	2	F1-F2 & G Bl
Extreme	Extreme	Somewhat high	Somewhat high	Yes	Yes	3	1	4	Kusumpur Pah
Extreme	Extreme	Somewhat high	Somewhat high	Yes	Yes	3	1	4	Sanjay Colon
Extreme	Extreme	Somewhat high	Somewhat high	Yes	Yes	3	2	4	Sanjay Colon
Low	Extreme	Somewhat high	Somewhat high	Yes	Yes	3	4	2	3/4 K, New S
Extreme	Somewhat high	Somewhat high	Somewhat high	Yes	Yes	3	1	4	Kusumpur Pah
Higher at times/occasionally	Somewhat high			Yes	Yes	3	2	3	F1-F2 & G Bl
Somewhat high	Extreme	Extreme	Extreme	No	No	4	2	4	Kaushal Puri
Extreme	Somewhat high	Extreme	Extreme	No	No	4	1	3	Janta camp,
Extreme		Extreme	Extreme	No	No	4	1	1	Prem bari br
Extreme		Extreme	Extreme	No	No	4	1	1	Prem bari br
Low	Extreme	Higher at times/occasionally	Extreme	No	No	4	1	1	Anna Nagar V
Higher at times/occasionally	Higher at times/occasionally	Higher at times/occasionally	Extreme	No	No	4	1	1	Prem bari br
Extreme	Somewhat high	Higher at times/occasionally	Extreme	No	No	4	1	1	J.J Cam Rakh
Low	Somewhat high	Higher at times/occasionally	Extreme	No	No	4	4	1	Ajit Nagar O
Higher at times/occasionally		Higher at times/occasionally	Extreme	No	No	4	2	98	J.J Cam Rakh
Extreme	Extreme	Low	Extreme	No	No	4	1	4	Kaushal Puri
Extreme	Extreme	Low	Extreme	No	No	4	1	1	WZ- E- Block
Extreme	Extreme	Low	Extreme	No	No	4	2	1	E-block,Path
Extreme	Extreme	Low	Extreme	No	No	4	2	2	E-block,Path
Extreme	Extreme	Low	Extreme	No	No	4	1	1	Prem bari br
Extreme	Extreme	Low	Extreme	No	No	4	2	1	Prem bari br
Extreme	Extreme	Low	Extreme	No	No	4	2	1	Prem bari br
Extreme	Extreme	Low	Extreme	No	No	4	2	1	Prem bari br
Extreme	Extreme	Low	Extreme	No	No	4	1	1	Prem bari br
Extreme	Extreme	Low	Extreme	No	No	4	2	1	Prem bari br
Extreme	Extreme	Low	Extreme	No	No	4	2	1	Prem bari br
Extreme	Extreme	Low	Extreme	No	No	4	2	1	Prem bari br
Extreme	Extreme	Low	Extreme	No	No	4	2	1	Prem bari br
Extreme	Extreme	Low	Extreme	No	No	4	2	1	J.J Cam Rakh
Extreme	Extreme	Low	Extreme	No	No	4	2	3	J.J Cam Rakh
Extreme	Extreme	Low	Extreme	No	No	4	2	98	J.J Cam Rakh
Extreme	Extreme	Low	Extreme	No	No	4	2	98	J.J Cam Rakh
Extreme	Extreme	Low	Extreme	No	No	4	2	2	J.J Cam Rakh
Extreme	Extreme	Low	Extreme	No	No	4	1	98	J.J Cam Rakh
Extreme	Extreme	Low	Extreme	No	No	4	2	98	J.J Cam Rakh
Extreme	Extreme	Low	Extreme	No	No	4	2	1	J.J Cam Rakh
Extreme	Extreme	Low	Extreme	No	No	4	1	2	J.J Cam Rakh
Extreme	Extreme	Low	Extreme	No	No	4	2	98	J.J Cam Rakh
Extreme	Extreme	Low	Extreme	No	No	4	2	2	Jawahar Camp
Extreme	Extreme	Low	Extreme	No	No	4	2	2	Jawahar Camp
Extreme	Extreme	Low	Extreme	No	No	4	1	2	Jawahar Camp
Extreme	Low	Low	Extreme	No	No	4	1	1	Anna Nagar V
Extreme	Low	Low	Extreme	No	No	4	1	1	Kaushal Puri
Extreme	Low	Low	Extreme	No	No	4	1	1	Prem bari br
Extreme	Low	Low	Extreme	No	No	4	2	2	J.J Cam Rakh
Extreme	Low	Low	Extreme	No	No	4	2	98	J.J Cam Rakh
Extreme	Low	Low	Extreme	No	No	4	2	1	Jhuggi Clust
Extreme	Low	Low	Extreme	No	No	4	2	1	Jhuggi Clust
Somewhat high	Negligible/absent	Low	Extreme	No	No	4	1	3	Anna Nagar V
Extreme		Low	Extreme	No	No	4	2	98	J.J Cam Rakh
Somewhat high	Extreme	Somewhat high	Extreme	No	No	4	1	3	Janta camp,
Somewhat high	Somewhat high	Somewhat high	Extreme	No	No	4	1	2	WZ- E- Block
Extreme			Extreme	No	No	4	1	1	Prem bari br
Somewhat high			Extreme	No	No	4	1	1	Prem bari br
Somewhat high			Extreme	No	No	4	1	3	J.J Cam Rakh
Low	Low	Higher at times/occasionally	Higher at times/occasionally	No	No	4	2	2	J.J Cam Rakh
Negligible/absent	Negligible/absent	Higher at times/occasionally	Higher at times/occasionally	No	No	4	2	3	Mansrovar Pa
Extreme	Somewhat high	Higher at times/occasionally	Higher at times/occasionally	No	No	4	98	98	J.J Cam Rakh
Extreme	Somewhat high	Higher at times/occasionally	Higher at times/occasionally	No	No	4	2	3	Janta camp,
Low	Higher at times/occasionally	Low	Higher at times/occasionally	No	No	4	4	3	Janta Mazdoo
Extreme	Low	Low	Higher at times/occasionally	No	No	4	2	1	Chandra Shek
Higher at times/occasionally	Low	Low	Higher at times/occasionally	No	No	4	2	1	Anna Nagar V
Extreme	Negligible/absent	Low	Higher at times/occasionally	No	No	4	1	1	Anna Nagar V
Low	Negligible/absent	Negligible/absent	Higher at times/occasionally	No	No	4	4	3	Mansrovar Pa
Extreme			Higher at times/occasionally	No	No	4	1	3	J.J Cam Rakh
Extreme			Higher at times/occasionally	No	No	4	2	1	Jawahar Camp
Somewhat high			Higher at times/occasionally	No	No	4	1	1	Prem bari br
Somewhat high			Higher at times/occasionally	No	No	4	1	1	Prem bari br
Somewhat high			Higher at times/occasionally	No	No	4	1	1	Prem bari br
Somewhat high			Higher at times/occasionally	No	No	4	1	1	Prem bari br
Somewhat high			Higher at times/occasionally	No	No	4	1	3	J.J Cam Rakh
Somewhat high			Higher at times/occasionally	No	No	4	1	3	J.J Cam Rakh
Somewhat high			Higher at times/occasionally	No	No	4	1	3	J.J Cam Rakh
Higher at times/occasionally	Somewhat high	Extreme	Low	No	No	4	1	3	J.J Cam Rakh
Somewhat high	Extreme	Higher at times/occasionally	Low	No	No	4	1	3	J.J Cam Rakh
Somewhat high	Extreme	Higher at times/occasionally	Low	No	No	4	1	3	J.J Cam Rakh
Somewhat high	Extreme	Higher at times/occasionally	Low	No	No	4	1	3	J.J Cam Rakh
Extreme	Somewhat high	Higher at times/occasionally	Low	No	No	4	1	1	Prem bari br
Extreme	Somewhat high	Higher at times/occasionally	Low	No	No	4	1	1	Prem bari br
Extreme	Somewhat high	Higher at times/occasionally	Low	No	No	4	1	3	J.J Cam Rakh
Extreme	Somewhat high	Higher at times/occasionally	Low	No	No	4	1	3	J.J Cam Rakh
Extreme	Higher at times/occasionally	Low	Low	No	No	4	2	1	B-58 Rama Ro
Extreme	Higher at times/occasionally	Low	Low	No	No	4	2	1	Jawahar Camp
Extreme	Low	Low	Low	No	No	4	2	3	J.J Cam Rakh
Extreme	Low	Low	Low	No	No	4	2	98	J.J Cam Rakh
Extreme	Low	Low	Low	No	No	4	2	98	J.J Cam Rakh
Extreme	Low	Low	Low	No	No	4	2	1	Chandra Shek
Extreme	Low	Low	Low	No	No	4	2	1	Jawahar Camp
Low	Low	Low	Low	No	No	4	2	2	J.J Cam Rakh
Low	Negligible/absent	Low	Low	No	No	4	2	98	J.J Cam Rakh
Extreme	Somewhat high	Low	Low	No	No	4	2	1	J.J Cam Rakh
Extreme		Low	Low	No	No	4	2	98	J.J Cam Rakh
Low		Low	Low	No	No	4	4	1	Ajit Nagar O
Low		Low	Low	No	No	4	2	1	Prem bari br
Negligible/absent	Negligible/absent	Negligible/absent	Low	No	No	4	2	3	Mansrovar Pa
Somewhat high	Negligible/absent	Negligible/absent	Low	No	No	4	2	1	Ajit Nagar O
Higher at times/occasionally	Extreme	Somewhat high	Low	No	No	4	1	1	Prem bari br
Extreme			Low	No	No	4	1	1	Prem bari br
Extreme			Low	No	No	4	1	1	Prem bari br
Somewhat high			Low	No	No	4	1	1	Prem bari br
Somewhat high			Low	No	No	4	1	3	Prem bari br
Somewhat high			Low	No	No	4	1	1	Prem bari br
Somewhat high			Low	No	No	4	1	1	Prem bari br
Somewhat high			Low	No	No	4	2	1	Prem bari br
Somewhat high			Low	No	No	4	1	3	J.J Cam Rakh
Somewhat high			Low	No	No	4	1	3	J.J Cam Rakh
Negligible/absent	Negligible/absent	Higher at times/occasionally	Negligible/absent	No	No	4	2	3	Mansrovar Pa
Somewhat high	Higher at times/occasionally	Low	Negligible/absent	No	No	4	1	1	Prem bari br
Somewhat high	Higher at times/occasionally	Low	Negligible/absent	No	No	4	2	1	Prem bari br
Somewhat high	Higher at times/occasionally	Low	Negligible/absent	No	No	4	1	3	J.J Cam Rakh
Somewhat high	Higher at times/occasionally	Low	Negligible/absent	No	No	4	1	3	J.J Cam Rakh
Extreme	Somewhat high	Low	Negligible/absent	No	No	4	1	1	J.J Cam Rakh
Extreme	Extreme	Negligible/absent	Negligible/absent	No	No	4	2	98	J.J Cam Rakh
Extreme	Negligible/absent	Negligible/absent	Negligible/absent	No	No	4	2	98	J.J Cam Rakh
Low	Negligible/absent	Negligible/absent	Negligible/absent	No	No	4	4	1	Ajit Nagar O
Low	Negligible/absent	Negligible/absent	Negligible/absent	No	No	4	4	3	Chander Naga
Negligible/absent	Negligible/absent	Negligible/absent	Negligible/absent	No	No	4	2	3	Mansrovar Pa
Negligible/absent		Negligible/absent	Negligible/absent	No	No	4	2	3	Mansrovar Pa
Low	Higher at times/occasionally	Somewhat high	Negligible/absent	No	No	4	1	3	J.J Cam Rakh
Extreme	Extreme	Extreme	Somewhat high	No	No	4	1	1	Prem bari br
Extreme	Somewhat high	Extreme	Somewhat high	No	No	4	3	4	Janta Mazdoo
Extreme	Somewhat high	Extreme	Somewhat high	No	No	4	1	3	Janta camp,
Extreme	Higher at times/occasionally	Higher at times/occasionally	Somewhat high	No	No	4	1	3	J.J Cam Rakh
Low	Low	Higher at times/occasionally	Somewhat high	No	No	4	2	1	Prem bari br
Extreme	Somewhat high	Higher at times/occasionally	Somewhat high	No	No	4	1	3	Janta camp,
Somewhat high	Somewhat high	Higher at times/occasionally	Somewhat high	No	No	4	1	3	Janta camp,
Extreme	Low	Low	Somewhat high	No	No	4	1	3	Anna Nagar V
Low	Low	Low	Somewhat high	No	No	4	2	3	Jhuggi Clust
Low	Low	Low	Somewhat high	No	No	4	2	1	Jhuggi Clust
Somewhat high	Low	Low	Somewhat high	No	No	4	2	3	Jhuggi Clust
Extreme	Negligible/absent	Low	Somewhat high	No	No	4	1	3	Anna Nagar V
Higher at times/occasionally		Low	Somewhat high	No	No	4	4	1	Chander Naga
Somewhat high	Low	Negligible/absent	Somewhat high	No	No	4	4	1	Chander Naga
Extreme	Extreme	Somewhat high	Somewhat high	No	No	4	2	98	J.J Cam Rakh
Extreme	Extreme	Somewhat high	Somewhat high	No	No	4	1	3	Janta camp,
Extreme	Low	Somewhat high	Somewhat high	No	No	4	1	1	Prem bari br
Low	Somewhat high	Somewhat high	Somewhat high	No	No	4	1	3	WZ- E- Block
Somewhat high	Somewhat high	Somewhat high	Somewhat high	No	No	4	2	3	Bhumiheen Ca
Somewhat high	Somewhat high	Somewhat high	Somewhat high	No	No	4	2	3	Bhumiheen Ca
Low		Somewhat high	Somewhat high	No	No	4	2	98	J.J Cam Rakh
Extreme	Negligible/absent		Somewhat high	No	No	4	1	3	Anna Nagar V
Extreme			Somewhat high	No	No	4	1	3	J.J Cam Rakh
Extreme				No	No	4	1	3	Janta camp,
Extreme	Extreme	Extreme	Extreme	Yes	No	4	1	1	Janta camp,
Extreme	Somewhat high	Extreme	Extreme	Yes	No	4	1	3	Chandra Shek
Extreme	Somewhat high	Extreme	Extreme	Yes	No	4	1	3	Chandra Shek
Extreme	Somewhat high	Extreme	Extreme	Yes	No	4	1	4	Chandra Shek
Extreme	Somewhat high	Extreme	Extreme	Yes	No	4	1	1	Janta camp,
Extreme	Somewhat high	Extreme	Extreme	Yes	No	4	1	3	Jhuggi Clust
Somewhat high	Somewhat high	Extreme	Extreme	Yes	No	4	2	3	Kaushal Puri
Low	Somewhat high	Higher at times/occasionally	Extreme	Yes	No	4	2	3	Mansrovar Pa
Extreme	Extreme	Low	Extreme	Yes	No	4	1	1	WZ- E- Block
Extreme	Extreme	Low	Extreme	Yes	No	4	2	1	WZ- E- Block
Extreme	Low	Low	Extreme	Yes	No	4	1	4	Kaushal Puri
Extreme	Low	Low	Extreme	Yes	No	4	2	1	WZ- E- Block
Extreme	Low	Low	Extreme	Yes	No	4	2	1	WZ- E- Block
Extreme	Low	Low	Extreme	Yes	No	4	2	2	Jhuggi Clust
Extreme	Extreme	Somewhat high	Extreme	Yes	No	4	1	1	Janta camp,
Somewhat high	Extreme	Somewhat high	Extreme	Yes	No	4	2	4	Kaushal Puri
Higher at times/occasionally	Low	Somewhat high	Extreme	Yes	No	4	4	1	Chander Naga
Somewhat high	Low	Somewhat high	Extreme	Yes	No	4	1	1	Jhuggi Clust
Somewhat high	Low	Extreme	Higher at times/occasionally	Yes	No	4	4	3	Mansrovar Pa
Extreme	Somewhat high	Low	Higher at times/occasionally	Yes	No	4	2	3	Mansrovar Pa
Somewhat high	Extreme	Negligible/absent	Higher at times/occasionally	Yes	No	4	4	1	Chander Naga
Extreme	Somewhat high	Low	Negligible/absent	Yes	No	4	1	3	Anna Nagar V
Low	Higher at times/occasionally	Extreme	Somewhat high	Yes	No	4	2	3	Mansrovar Pa
Higher at times/occasionally	Low	Extreme	Somewhat high	Yes	No	4	2	2	Mansrovar Pa
Extreme	Somewhat high	Extreme	Somewhat high	Yes	No	4	1	1	Janta camp,
Extreme	Somewhat high	Extreme	Somewhat high	Yes	No	4	4	1	Hafiz Nagar
Extreme	Somewhat high	Extreme	Somewhat high	Yes	No	4	2	3	Jhuggi Clust
Somewhat high	Somewhat high	Extreme	Somewhat high	Yes	No	4	2	4	Kaushal Puri
Higher at times/occasionally	Extreme	Low	Somewhat high	Yes	No	4	2	3	Mansrovar Pa
Extreme	Low	Low	Somewhat high	Yes	No	4	1	2	Jhuggi Clust
Low	Low	Low	Somewhat high	Yes	No	4	2	1	Chandra Shek
Somewhat high	Low	Low	Somewhat high	Yes	No	4	2	1	Chandra Shek
Extreme	Negligible/absent	Low	Somewhat high	Yes	No	4	2	3	Kaushal Puri
Somewhat high	Somewhat high	Low	Somewhat high	Yes	No	4	2	4	WZ- E- Block
Extreme	Low	Negligible/absent	Somewhat high	Yes	No	4	1	3	Anna Nagar V
Low	Somewhat high	Negligible/absent	Somewhat high	Yes	No	4	4	1	Chander Naga
Somewhat high	Somewhat high	Negligible/absent	Somewhat high	Yes	No	4	3	3	Ajit Nagar O
Somewhat high				Yes	No	4	4	1	CD Park - Sa
Extreme	Extreme	Extreme	Extreme	No	Yes	4	2	3	WZ- E- Block
Extreme	Extreme	Extreme	Extreme	No	Yes	4	2	1	J.J Cam Rakh
Extreme	Somewhat high	Extreme	Extreme	No	Yes	4	1	3	WZ- E- Block
Extreme	Somewhat high	Extreme	Extreme	No	Yes	4	1	3	WZ- E- Block
Extreme	Somewhat high	Extreme	Extreme	No	Yes	4	1	2	WZ- E- Block
Extreme	Somewhat high	Extreme	Extreme	No	Yes	4	2	3	WZ- E- Block
Extreme	Somewhat high	Extreme	Extreme	No	Yes	4	1	3	Chandra Shek
Extreme		Extreme	Extreme	No	Yes	4	1	1	Prem bari br
Extreme	Low	Higher at times/occasionally	Extreme	No	Yes	4	1	4	Kaushal Puri
Low	Somewhat high	Higher at times/occasionally	Extreme	No	Yes	4	4	1	Ajit Nagar O
Low	Somewhat high	Higher at times/occasionally	Extreme	No	Yes	4	4	1	Ajit Nagar O
Low	Somewhat high	Higher at times/occasionally	Extreme	No	Yes	4	4	1	Chander Naga
Low	Somewhat high	Higher at times/occasionally	Extreme	No	Yes	4	4	1	Chander Naga
Extreme	Extreme	Low	Extreme	No	Yes	4	1	1	E-block,Path
Extreme	Extreme	Low	Extreme	No	Yes	4	1	1	Prem bari br
Extreme	Extreme	Low	Extreme	No	Yes	4	2	98	J.J Cam Rakh
Extreme	Low	Low	Extreme	No	Yes	4	1	1	Anna Nagar V
Extreme	Low	Low	Extreme	No	Yes	4	1	4	Kaushal Puri
Low	Low	Low	Extreme	No	Yes	4	2	1	Chandra Shek
Low	Low	Low	Extreme	No	Yes	4	2	1	Chandra Shek
Somewhat high	Low	Low	Extreme	No	Yes	4	2	1	Chandra Shek
Somewhat high	Low	Low	Extreme	No	Yes	4	2	1	Chandra Shek
Somewhat high	Low	Low	Extreme	No	Yes	4	2	1	Chandra Shek
Extreme	Extreme	Negligible/absent	Extreme	No	Yes	4	1	2	J.J Cam Rakh
Low	Somewhat high	Negligible/absent	Extreme	No	Yes	4	4	1	Chander Naga
Extreme	Extreme	Somewhat high	Extreme	No	Yes	4	1	3	WZ- E- Block
Low	Extreme	Somewhat high	Extreme	No	Yes	4	1	3	Chandra Shek
Low	Higher at times/occasionally	Somewhat high	Extreme	No	Yes	4	4	1	Ajit Nagar O
Low	Higher at times/occasionally	Somewhat high	Extreme	No	Yes	4	4	1	Chander Naga
Higher at times/occasionally	Low	Somewhat high	Extreme	No	Yes	4	4	2	Ajit Nagar O
Extreme	Somewhat high	Somewhat high	Extreme	No	Yes	4	1	3	WZ- E- Block
Extreme	Somewhat high	Somewhat high	Extreme	No	Yes	4	1	2	WZ- E- Block
Extreme			Extreme	No	Yes	4	4	1	Chander Naga
Extreme	Somewhat high	Extreme	Higher at times/occasionally	No	Yes	4	2	3	WZ- E- Block
Extreme	Somewhat high	Extreme	Higher at times/occasionally	No	Yes	4	1	3	WZ- E- Block
Extreme	Negligible/absent	Low	Higher at times/occasionally	No	Yes	4	4	1	Ajit Nagar O
Extreme	Low	Negligible/absent	Higher at times/occasionally	No	Yes	4	4	3	Ajit Nagar O
Extreme	Somewhat high	Negligible/absent	Higher at times/occasionally	No	Yes	4	4	1	Ajit Nagar O
Extreme	Somewhat high	Negligible/absent	Higher at times/occasionally	No	Yes	4	4	1	Ajit Nagar O
Extreme	Somewhat high	Negligible/absent	Higher at times/occasionally	No	Yes	4	4	1	Ajit Nagar O
Extreme		Negligible/absent	Higher at times/occasionally	No	Yes	4	4	1	Ajit Nagar O
Extreme		Negligible/absent	Higher at times/occasionally	No	Yes	4	4	1	Chander Naga
Extreme		Negligible/absent	Higher at times/occasionally	No	Yes	4	4	3	Chander Naga
Somewhat high		Negligible/absent	Higher at times/occasionally	No	Yes	4	4	1	Ajit Nagar O
Extreme	Low	Low	Low	No	Yes	4	4	1	Chander Naga
Low	Low	Low	Low	No	Yes	4	2	3	Mansrovar Pa
Extreme	Somewhat high	Low	Low	No	Yes	4	4	3	Chander Naga
Low	Somewhat high	Low	Low	No	Yes	4	4	1	Ajit Nagar O
Somewhat high		Low	Low	No	Yes	4	4	1	Chander Naga
Low	Negligible/absent	Negligible/absent	Low	No	Yes	4	2	3	Mansrovar Pa
Extreme	Somewhat high	Negligible/absent	Low	No	Yes	4	2	3	Kaushal Puri
Extreme			Low	No	Yes	4	4	3	JJ Camp, Sur
Extreme			Low	No	Yes	4	2	1	JJ Camp, Sur
Extreme			Low	No	Yes	4	1	3	JJ Camp, Sur
Extreme			Low	No	Yes	4	2	1	JJ Camp, Sur
Low			Low	No	Yes	4	4	1	Chander Naga
Low			Low	No	Yes	4	4	1	JJ Camp, Sur
Low	Negligible/absent	Low	Negligible/absent	No	Yes	4	2	3	Ajit Nagar O
Low	Higher at times/occasionally	Extreme	Somewhat high	No	Yes	4	4	1	Chander Naga
Low	Higher at times/occasionally	Extreme	Somewhat high	No	Yes	4	2	1	Mansrovar Pa
Extreme		Extreme	Somewhat high	No	Yes	4	1	1	Prem bari br
Low	Low	Low	Somewhat high	No	Yes	4	1	3	WZ- E- Block
Low	Low	Low	Somewhat high	No	Yes	4	1	3	WZ- E- Block
Low	Low	Low	Somewhat high	No	Yes	4	2	1	Chandra Shek
Low	Low	Low	Somewhat high	No	Yes	4	2	3	Jhuggi Clust
Low	Low	Low	Somewhat high	No	Yes	4	2	1	Jhuggi Clust
Somewhat high	Low	Low	Somewhat high	No	Yes	4	2	1	Chandra Shek
Somewhat high	Low	Low	Somewhat high	No	Yes	4	2	1	Chandra Shek
Somewhat high	Low	Low	Somewhat high	No	Yes	4	2	1	Jhuggi Clust
Somewhat high	Low	Low	Somewhat high	No	Yes	4	2	1	Jhuggi Clust
Low	Somewhat high	Low	Somewhat high	No	Yes	4	2	1	Chandra Shek
Somewhat high	Somewhat high	Low	Somewhat high	No	Yes	4	2	1	Chandra Shek
Somewhat high	Somewhat high	Low	Somewhat high	No	Yes	4	2	1	Chandra Shek
Extreme		Low	Somewhat high	No	Yes	4	4	1	Ajit Nagar O
Extreme	Higher at times/occasionally	Negligible/absent	Somewhat high	No	Yes	4	1	1	Chander Naga
Somewhat high	Somewhat high			No	Yes	4	2	1	Chandra Shek
Extreme				No	Yes	4	2	3	JJ Camp, Sur
Low				No	Yes	4	4	1	Chander Naga
Low				No	Yes	4	4	1	Chander Naga
Extreme	Extreme	Extreme	Extreme	Yes	Yes	4	2	3	WZ- E- Block
Extreme	Extreme	Extreme	Extreme	Yes	Yes	4	1	3	Janta camp,
Extreme	Extreme	Extreme	Extreme	Yes	Yes	4	1	1	Janta camp,
Extreme	Extreme	Extreme	Extreme	Yes	Yes	4	2	3	Jhuggi Clust
Somewhat high	Higher at times/occasionally	Extreme	Extreme	Yes	Yes	4	4	2	Kaushal Puri
Extreme	Somewhat high	Extreme	Extreme	Yes	Yes	4	2	3	WZ- E- Block
Extreme	Somewhat high	Extreme	Extreme	Yes	Yes	4	1	3	WZ- E- Block
Extreme	Somewhat high	Extreme	Extreme	Yes	Yes	4	1	4	Chandra Shek
Extreme	Somewhat high	Extreme	Extreme	Yes	Yes	4	1	3	Chandra Shek
Extreme	Somewhat high	Extreme	Extreme	Yes	Yes	4	1	3	Chandra Shek
Extreme	Somewhat high	Extreme	Extreme	Yes	Yes	4	1	3	Chandra Shek
Extreme	Somewhat high	Extreme	Extreme	Yes	Yes	4	1	3	Chandra Shek
Extreme	Somewhat high	Extreme	Extreme	Yes	Yes	4	2	1	Chandra Shek
Extreme	Somewhat high	Extreme	Extreme	Yes	Yes	4	1	1	Chandra Shek
Extreme	Somewhat high	Extreme	Extreme	Yes	Yes	4	1	3	Chandra Shek
Extreme	Somewhat high	Extreme	Extreme	Yes	Yes	4	1	4	Chandra Shek
Extreme	Somewhat high	Extreme	Extreme	Yes	Yes	4	1	4	Chandra Shek
Extreme	Somewhat high	Extreme	Extreme	Yes	Yes	4	1	1	Janta camp,
Extreme	Somewhat high	Extreme	Extreme	Yes	Yes	4	1	1	Janta camp,
Extreme	Somewhat high	Extreme	Extreme	Yes	Yes	4	2	3	Jhuggi Clust
Somewhat high	Somewhat high	Extreme	Extreme	Yes	Yes	4	4	4	Kaushal Puri
Somewhat high	Somewhat high	Extreme	Extreme	Yes	Yes	4	2	1	Chandra Shek
Extreme	Extreme	Higher at times/occasionally	Extreme	Yes	Yes	4	1	3	Janta camp,
Low	Higher at times/occasionally	Higher at times/occasionally	Extreme	Yes	Yes	4	2	4	Kaushal Puri
Extreme	Low	Higher at times/occasionally	Extreme	Yes	Yes	4	1	2	Kaushal Puri
Extreme	Low	Higher at times/occasionally	Extreme	Yes	Yes	4	1	1	Kaushal Puri
Low	Somewhat high	Higher at times/occasionally	Extreme	Yes	Yes	4	1	1	Ajit Nagar O
Extreme	Extreme	Low	Extreme	Yes	Yes	4	3	2	E-block,Path
Extreme	Extreme	Low	Extreme	Yes	Yes	4	2	1	E-block,Path
Extreme	Extreme	Low	Extreme	Yes	Yes	4	2	1	Prem bari br
Extreme	Extreme	Low	Extreme	Yes	Yes	4	2	1	Prem bari br
Extreme	Extreme	Low	Extreme	Yes	Yes	4	2	1	Prem bari br
Extreme	Extreme	Low	Extreme	Yes	Yes	4	2	1	Prem bari br
Extreme	Extreme	Low	Extreme	Yes	Yes	4	2	1	Prem bari br
Extreme	Extreme	Low	Extreme	Yes	Yes	4	2	1	Prem bari br
Extreme	Extreme	Low	Extreme	Yes	Yes	4	2	1	Prem bari br
Extreme	Extreme	Low	Extreme	Yes	Yes	4	2	2	Jawahar Camp
Extreme	Extreme	Low	Extreme	Yes	Yes	4	1	1	Jhuggi Clust
Extreme	Low	Low	Extreme	Yes	Yes	4	1	4	Kaushal Puri
Extreme	Low	Low	Extreme	Yes	Yes	4	1	1	WZ- E- Block
Extreme	Low	Low	Extreme	Yes	Yes	4	1	1	WZ- E- Block
Extreme	Low	Low	Extreme	Yes	Yes	4	1	4	Chandra Shek
Extreme	Low	Low	Extreme	Yes	Yes	4	1	1	Jhuggi Clust
Extreme	Low	Low	Extreme	Yes	Yes	4	1	1	Jhuggi Clust
Extreme	Low	Low	Extreme	Yes	Yes	4	2	1	Jhuggi Clust
Low	Low	Low	Extreme	Yes	Yes	4	2	2	Chandra Shek
Low	Low	Low	Extreme	Yes	Yes	4	2	4	Chandra Shek
Somewhat high	Low	Low	Extreme	Yes	Yes	4	2	1	Chandra Shek
Somewhat high	Somewhat high	Low	Extreme	Yes	Yes	4	3	1	Jhuggi Clust
Extreme	Extreme	Somewhat high	Extreme	Yes	Yes	4	2	3	WZ- E- Block
Extreme	Extreme	Somewhat high	Extreme	Yes	Yes	4	2	3	WZ- E- Block
Extreme	Extreme	Somewhat high	Extreme	Yes	Yes	4	1	1	Prem bari br
Extreme	Extreme	Somewhat high	Extreme	Yes	Yes	4	2	3	Chandra Shek
Extreme	Extreme	Somewhat high	Extreme	Yes	Yes	4	1	1	Chandra Shek
Extreme	Extreme	Somewhat high	Extreme	Yes	Yes	4	3	2	Janta camp,
Higher at times/occasionally	Extreme	Somewhat high	Extreme	Yes	Yes	4	2	3	Chandra Shek
Somewhat high	Extreme	Somewhat high	Extreme	Yes	Yes	4	1	1	Anna Nagar V
Somewhat high	Extreme	Somewhat high	Extreme	Yes	Yes	4	2	1	Chandra Shek
Low	Higher at times/occasionally	Somewhat high	Extreme	Yes	Yes	4	3	1	Ajit Nagar O
Low	Higher at times/occasionally	Somewhat high	Extreme	Yes	Yes	4	3	1	Ajit Nagar O
Low	Higher at times/occasionally	Somewhat high	Extreme	Yes	Yes	4	2	1	Mansrovar Pa
Extreme	Low	Somewhat high	Extreme	Yes	Yes	4	2	1	Jhuggi Clust
Somewhat high	Low	Somewhat high	Extreme	Yes	Yes	4	2	1	Anna Nagar V
Extreme	Somewhat high	Somewhat high	Extreme	Yes	Yes	4	2	4	Kaushal Puri
Extreme	Somewhat high	Somewhat high	Extreme	Yes	Yes	4	4	4	Kaushal Puri
Extreme	Somewhat high	Somewhat high	Extreme	Yes	Yes	4	2	4	Kaushal Puri
Extreme	Somewhat high	Somewhat high	Extreme	Yes	Yes	4	1	4	Kaushal Puri
Extreme	Somewhat high	Somewhat high	Extreme	Yes	Yes	4	2	1	Chandra Shek
Extreme	Somewhat high	Somewhat high	Extreme	Yes	Yes	4	2	1	Chandra Shek
Extreme	Somewhat high	Somewhat high	Extreme	Yes	Yes	4	2	1	Chandra Shek
Somewhat high	Somewhat high	Somewhat high	Extreme	Yes	Yes	4	3	2	WZ- E- Block
Somewhat high	Somewhat high	Somewhat high	Extreme	Yes	Yes	4	3	1	WZ- E- Block
Somewhat high	Somewhat high	Somewhat high	Extreme	Yes	Yes	4	2	3	WZ- E- Block
Somewhat high	Somewhat high	Somewhat high	Extreme	Yes	Yes	4	3	1	Jhuggi Clust
Extreme	Extreme	Higher at times/occasionally	Higher at times/occasionally	Yes	Yes	4	1	1	Prem bari br
Somewhat high	Somewhat high	Higher at times/occasionally	Higher at times/occasionally	Yes	Yes	4	1	1	Prem bari br
Extreme	Somewhat high	Negligible/absent	Higher at times/occasionally	Yes	Yes	4	4	1	Chander Naga
Extreme	Somewhat high	Somewhat high	Higher at times/occasionally	Yes	Yes	4	4	4	Kaushal Puri
Extreme		Higher at times/occasionally	Low	Yes	Yes	4	4	1	Chander Naga
Extreme	Low	Low	Low	Yes	Yes	4	4	3	Chander Naga
Somewhat high	Extreme	Negligible/absent	Low	Yes	Yes	4	2	4	Kaushal Puri
Extreme	Negligible/absent	Somewhat high	Low	Yes	Yes	4	2	4	Kaushal Puri
Extreme	Somewhat high	Low	Negligible/absent	Yes	Yes	4	1	3	Anna Nagar V
Low	Negligible/absent	Negligible/absent	Negligible/absent	Yes	Yes	4	1	98	Ajit Nagar O
Extreme	Extreme	Extreme	Somewhat high	Yes	Yes	4	1	3	WZ- E- Block
Somewhat high	Extreme	Extreme	Somewhat high	Yes	Yes	4	2	4	Jhuggi Clust
Somewhat high	Low	Extreme	Somewhat high	Yes	Yes	4	1	1	Jhuggi Clust
Extreme	Somewhat high	Extreme	Somewhat high	Yes	Yes	4	4	3	Kaushal Puri
Extreme	Somewhat high	Extreme	Somewhat high	Yes	Yes	4	2	2	Hafiz Nagar
Extreme	Somewhat high	Extreme	Somewhat high	Yes	Yes	4	2	2	Hafiz Nagar
Low	Somewhat high	Extreme	Somewhat high	Yes	Yes	4	2	1	Mansrovar Pa
Somewhat high	Somewhat high	Extreme	Somewhat high	Yes	Yes	4	1	1	Anna Nagar V
Somewhat high	Somewhat high	Extreme	Somewhat high	Yes	Yes	4	2	2	WZ- E- Block
Somewhat high	Somewhat high	Extreme	Somewhat high	Yes	Yes	4	2	1	WZ- E- Block
Somewhat high	Somewhat high	Extreme	Somewhat high	Yes	Yes	4	2	1	WZ- E- Block
Somewhat high	Somewhat high	Extreme	Somewhat high	Yes	Yes	4	2	1	Chandra Shek
Somewhat high	Somewhat high	Extreme	Somewhat high	Yes	Yes	4	2	1	Chandra Shek
Somewhat high	Somewhat high	Extreme	Somewhat high	Yes	Yes	4	2	1	Chandra Shek
Somewhat high	Somewhat high	Extreme	Somewhat high	Yes	Yes	4	2	1	Chandra Shek
Somewhat high	Somewhat high	Extreme	Somewhat high	Yes	Yes	4	2	1	Chandra Shek
Somewhat high	Somewhat high	Extreme	Somewhat high	Yes	Yes	4	3	1	Jhuggi Clust
Somewhat high	Somewhat high	Extreme	Somewhat high	Yes	Yes	4	2	1	Jhuggi Clust
Somewhat high	Somewhat high	Extreme	Somewhat high	Yes	Yes	4	2	2	Jhuggi Clust
Somewhat high	Somewhat high	Extreme	Somewhat high	Yes	Yes	4	2	1	Jhuggi Clust
Somewhat high	Somewhat high	Extreme	Somewhat high	Yes	Yes	4	1	1	Jhuggi Clust
Somewhat high	Somewhat high	Extreme	Somewhat high	Yes	Yes	4	3	1	Jhuggi Clust
Somewhat high	Somewhat high	Extreme	Somewhat high	Yes	Yes	4	2	1	Jhuggi Clust
Somewhat high	Somewhat high	Extreme	Somewhat high	Yes	Yes	4	1	1	Jhuggi Clust
Extreme	Extreme	Low	Somewhat high	Yes	Yes	4	1	3	Anna Nagar V
Extreme	Extreme	Low	Somewhat high	Yes	Yes	4	2	1	Jhuggi Clust
Extreme	Low	Low	Somewhat high	Yes	Yes	4	2	1	Jhuggi Clust
Low	Low	Low	Somewhat high	Yes	Yes	4	1	3	WZ- E- Block
Low	Low	Low	Somewhat high	Yes	Yes	4	2	4	WZ- E- Block
Low	Low	Low	Somewhat high	Yes	Yes	4	1	1	WZ- E- Block
Low	Low	Low	Somewhat high	Yes	Yes	4	1	1	Jhuggi Clust
Low	Low	Low	Somewhat high	Yes	Yes	4	2	1	Jhuggi Clust
Somewhat high	Low	Low	Somewhat high	Yes	Yes	4	2	1	WZ- E- Block
Somewhat high	Low	Low	Somewhat high	Yes	Yes	4	1	3	WZ- E- Block
Somewhat high	Low	Low	Somewhat high	Yes	Yes	4	2	4	Jhuggi Clust
Extreme	Negligible/absent	Low	Somewhat high	Yes	Yes	4	1	3	Anna Nagar V
Extreme	Negligible/absent	Low	Somewhat high	Yes	Yes	4	2	4	Kaushal Puri
Extreme	Negligible/absent	Low	Somewhat high	Yes	Yes	4	2	4	Kaushal Puri
Somewhat high	Somewhat high	Low	Somewhat high	Yes	Yes	4	2	3	Jhuggi Clust
Somewhat high	Somewhat high	Low	Somewhat high	Yes	Yes	4	2	1	Jhuggi Clust
Extreme	Low	Negligible/absent	Somewhat high	Yes	Yes	4	2	4	Kaushal Puri
Extreme	Extreme	Somewhat high	Somewhat high	Yes	Yes	4	1	1	Anna Nagar V
Extreme	Extreme	Somewhat high	Somewhat high	Yes	Yes	4	1	1	Anna Nagar V
Extreme	Extreme	Somewhat high	Somewhat high	Yes	Yes	4	1	1	Anna Nagar V
Extreme	Extreme	Somewhat high	Somewhat high	Yes	Yes	4	1	1	Anna Nagar V
Somewhat high	Extreme	Somewhat high	Somewhat high	Yes	Yes	4	2	4	Kaushal Puri
Somewhat high	Extreme	Somewhat high	Somewhat high	Yes	Yes	4	2	1	Chandra Shek
Somewhat high	Extreme	Somewhat high	Somewhat high	Yes	Yes	4	1	3	Chandra Shek
Somewhat high	Extreme	Somewhat high	Somewhat high	Yes	Yes	4	2	1	Jhuggi Clust
Extreme	Somewhat high	Somewhat high	Somewhat high	Yes	Yes	4	2	1	Anna Nagar V
Somewhat high		Somewhat high	Somewhat high	Yes	Yes	4	2	1	Anna Nagar V
Extreme				Yes	Yes	4	3	3	Anna Nagar V
Extreme	Extreme	Extreme	Extreme	No	No	5	2	1	ITI K Block
Extreme	Extreme	Extreme	Extreme	No	No	5	2	1	Calander Col
Extreme	Extreme	Extreme	Extreme	No	No	5	2	3	B-58 Rama Ro
Extreme	Somewhat high	Extreme	Extreme	No	No	5	3	3	Dharmpur JJ
Extreme	Extreme	Higher at times/occasionally	Extreme	No	No	5	2	1	Shastri Mark
Extreme	Low	Higher at times/occasionally	Extreme	No	No	5	2	1	E-block,Path
Extreme	Low	Higher at times/occasionally	Extreme	No	No	5	2	1	E-block,Path
Extreme	Low	Higher at times/occasionally	Extreme	No	No	5	2	1	Shastri Mark
Low	Low	Higher at times/occasionally	Extreme	No	No	5	2	1	Shastri Mark
Extreme	Extreme	Low	Extreme	No	No	5	2	2	JJ Camp, Sur
Extreme	Extreme	Low	Extreme	No	No	5	2	3	CD Park - Sa
Extreme	Extreme	Low	Extreme	No	No	5	1	1	Sarai Pipal
Extreme	Extreme	Low	Extreme	No	No	5	2	1	Sarai Pipal
Extreme	Extreme	Low	Extreme	No	No	5	2	1	Sarai Pipal
Extreme	Extreme	Low	Extreme	No	No	5	2	1	H2 Block Jah
Extreme	Extreme	Low	Extreme	No	No	5	2	1	H2 Block Jah
Extreme	Extreme	Low	Extreme	No	No	5	2	1	H2 Block Jah
Extreme	Extreme	Low	Extreme	No	No	5	2	1	J&K Block-Ja
Extreme	Extreme	Low	Extreme	No	No	5	2	1	J&K Block-Ja
Extreme	Extreme	Low	Extreme	No	No	5	2	1	J&K Block-Ja
Extreme	Extreme	Low	Extreme	No	No	5	2	1	J&K Block-Ja
Extreme	Extreme	Low	Extreme	No	No	5	2	1	ITI K Block
Extreme	Extreme	Low	Extreme	No	No	5	2	1	ITI K Block
Extreme	Extreme	Low	Extreme	No	No	5	2	3	Calander Col
Extreme	Extreme	Low	Extreme	No	No	5	2	3	Calander Col
Extreme	Extreme	Low	Extreme	No	No	5	2	4	Nirman Camp,
Extreme	Extreme	Low	Extreme	No	No	5	2	4	Nirman Camp,
Extreme	Extreme	Low	Extreme	No	No	5	2	4	Nirman Camp,
Extreme	Extreme	Low	Extreme	No	No	5	2	3	Nirman Camp,
Extreme	Extreme	Low	Extreme	No	No	5	2	3	B-58 Rama Ro
Extreme	Extreme	Low	Extreme	No	No	5	2	3	B-58 Rama Ro
Extreme	Extreme	Low	Extreme	No	No	5	2	3	B-58 Rama Ro
Extreme	Extreme	Low	Extreme	No	No	5	2	1	Shastri Mark
Extreme	Higher at times/occasionally	Low	Extreme	No	No	5	1	2	Dharmpur JJ
Extreme	Higher at times/occasionally	Low	Extreme	No	No	5	2	4	Nirman Camp,
Extreme	Low	Low	Extreme	No	No	5	2	98	E-block,Path
Extreme	Low	Low	Extreme	No	No	5	2	4	Nirman Camp,
Extreme	Low	Low	Extreme	No	No	5	2	1	Chuna Bhatti
Extreme	Somewhat high	Low	Extreme	No	No	5	3	2	Dharmpur JJ
Extreme	Somewhat high	Low	Extreme	No	No	5	1	4	Kusumpur Pah
Somewhat high	Somewhat high	Low	Extreme	No	No	5	2	1	H2 Block Jah
Extreme		Low	Extreme	No	No	5	2	3	Nirman Camp,
Extreme	Extreme	Somewhat high	Extreme	No	No	5	2	1	ITI K Block
Extreme	Extreme	Somewhat high	Extreme	No	No	5	2	3	B-58 Rama Ro
Low	Somewhat high	Extreme	Higher at times/occasionally	No	No	5	3	1	G Block - Gu
Negligible/absent	Negligible/absent	Higher at times/occasionally	Higher at times/occasionally	No	No	5	2	1	H2 Block Jah
Extreme	Extreme	Low	Higher at times/occasionally	No	No	5	2	1	H2 Block Jah
Extreme	Extreme	Low	Higher at times/occasionally	No	No	5	1	3	Janta camp,
Extreme	Extreme	Low	Higher at times/occasionally	No	No	5	1	3	Janta camp,
Low	Extreme	Low	Higher at times/occasionally	No	No	5	2	1	Chuna Bhatti
Extreme	Low	Low	Higher at times/occasionally	No	No	5	2	1	E-block,Path
Extreme	Low	Low	Higher at times/occasionally	No	No	5	2	1	E-block,Path
Extreme	Low	Low	Higher at times/occasionally	No	No	5	2	1	Shastri Mark
Higher at times/occasionally	Negligible/absent	Low	Higher at times/occasionally	No	No	5	3	2	Navjeevan Ca
Extreme	Somewhat high	Low	Higher at times/occasionally	No	No	5	2	4	Janta Mazdoo
Extreme	Somewhat high	Low	Higher at times/occasionally	No	No	5	1	3	Anna Nagar V
Extreme	Somewhat high	Low	Higher at times/occasionally	No	No	5	3	2	Janta camp,
Low	Somewhat high	Low	Higher at times/occasionally	No	No	5	2	2	J.L. Nehru C
Extreme	Low	Negligible/absent	Higher at times/occasionally	No	No	5	3	3	Calander Col
Higher at times/occasionally	Low	Negligible/absent	Higher at times/occasionally	No	No	5	2	1	Sarai Pipal
Extreme	Extreme	Somewhat high	Higher at times/occasionally	No	No	5	2	2	Kusumpur Pah
Extreme	Extreme	Somewhat high	Higher at times/occasionally	No	No	5	1	2	Kusumpur Pah
Extreme	Extreme	Somewhat high	Higher at times/occasionally	No	No	5	1	2	Kusumpur Pah
Extreme	Low	Somewhat high	Higher at times/occasionally	No	No	5	2	3	Anna Nagar V
Extreme	Higher at times/occasionally	Higher at times/occasionally	Low	No	No	5	2	1	Chuna Bhatti
Extreme	Low	Higher at times/occasionally	Low	No	No	5	2	1	CD Park - Sa
Extreme	Low	Higher at times/occasionally	Low	No	No	5	2	1	Chuna Bhatti
Low	Low	Higher at times/occasionally	Low	No	No	5	2	1	Chuna Bhatti
Extreme	Extreme	Low	Low	No	No	5	2	1	CD Park - Sa
Extreme	Extreme	Low	Low	No	No	5	2	1	J&K Block-Ja
Somewhat high	Higher at times/occasionally	Low	Low	No	No	5	3	1	J.L. Nehru C
Extreme	Low	Low	Low	No	No	5	2	1	J&K Block-Ja
Low	Somewhat high	Low	Low	No	No	5	3	1	J.L. Nehru C
Extreme	Extreme	Negligible/absent	Low	No	No	5	2	1	H2 Block Jah
Extreme	Extreme	Somewhat high	Low	No	No	5	1	2	Kusumpur Pah
Extreme	Extreme	Somewhat high	Low	No	No	5	1	2	Kusumpur Pah
Extreme	Extreme	Somewhat high	Low	No	No	5	2	2	Kusumpur Pah
Extreme	Extreme	Somewhat high	Low	No	No	5	1	2	Kusumpur Pah
Extreme	Negligible/absent	Somewhat high	Low	No	No	5	1	4	Kusumpur Pah
Extreme			Low	No	No	5	2	1	E-block,Path
Extreme	Extreme	Low	Negligible/absent	No	No	5	2	1	Sarai Pipal
Extreme	Extreme	Low	Negligible/absent	No	No	5	2	1	H- Block Jah
Extreme	Extreme	Low	Negligible/absent	No	No	5	2	3	Nirman Camp,
Somewhat high	Higher at times/occasionally	Low	Negligible/absent	No	No	5	2	1	Sarai Pipal
Extreme	Extreme	Negligible/absent	Negligible/absent	No	No	5	1	3	Janta camp,
Somewhat high	Low	Higher at times/occasionally	Somewhat high	No	No	5	1	4	Kusumpur Pah
Extreme	Somewhat high	Higher at times/occasionally	Somewhat high	No	No	5	2	3	Hafiz Nagar
Extreme	Extreme	Low	Somewhat high	No	No	5	1	4	Kusumpur Pah
Extreme	Extreme	Low	Somewhat high	No	No	5	2	3	Calander Col
Extreme	Extreme	Low	Somewhat high	No	No	5	2	2	Nirman Camp,
Extreme	Higher at times/occasionally	Low	Somewhat high	No	No	5	1	3	Anna Nagar V
Extreme	Higher at times/occasionally	Low	Somewhat high	No	No	5	1	3	Anna Nagar V
Extreme	Higher at times/occasionally	Low	Somewhat high	No	No	5	2	4	Kusumpur Pah
Somewhat high	Higher at times/occasionally	Low	Somewhat high	No	No	5	1	4	Kusumpur Pah
Extreme	Low	Low	Somewhat high	No	No	5	1	3	Anna Nagar V
Extreme	Low	Low	Somewhat high	No	No	5	3	2	J.L. Nehru C
Extreme	Somewhat high	Low	Somewhat high	No	No	5	1	4	Kusumpur Pah
Extreme	Somewhat high	Low	Somewhat high	No	No	5	1	3	Janta camp,
Extreme	Somewhat high	Low	Somewhat high	No	No	5	1	3	Janta camp,
Extreme	Low	Negligible/absent	Somewhat high	No	No	5	2	3	Janta camp,
Extreme	Somewhat high	Negligible/absent	Somewhat high	No	No	5	2	3	Dharmpur JJ
Extreme	Extreme	Somewhat high	Somewhat high	No	No	5	2	4	Kusumpur Pah
Extreme	Extreme	Somewhat high	Somewhat high	No	No	5	2	4	Nirman Camp,
Low	Low	Somewhat high	Somewhat high	No	No	5	2	2	Navjeevan Ca
Somewhat high	Negligible/absent	Somewhat high	Somewhat high	No	No	5	1	2	Kusumpur Pah
Extreme	Somewhat high	Somewhat high	Somewhat high	No	No	5	2	3	Anna Nagar V
Somewhat high			Somewhat high	No	No	5	2	3	Navjeevan Ca
Extreme	Low	Low		No	No	5	2	4	Nirman Camp,
Extreme	Negligible/absent	Low	Extreme	Yes	No	5	1	4	Kusumpur Pah
Extreme	Low	Negligible/absent	Extreme	Yes	No	5	3	3	Dharmpur JJ
Extreme	Low	Negligible/absent	Extreme	Yes	No	5	2	3	Hafiz Nagar
Extreme	Negligible/absent	Low	Higher at times/occasionally	Yes	No	5	2	3	Dharmpur JJ
Extreme	Extreme	Negligible/absent	Higher at times/occasionally	Yes	No	5	1	3	Anna Nagar V
Extreme	Extreme	Somewhat high	Higher at times/occasionally	Yes	No	5	1	2	Kusumpur Pah
Extreme	Extreme	Somewhat high	Low	Yes	No	5	1	2	Kusumpur Pah
Extreme	Somewhat high	Low	Negligible/absent	Yes	No	5	2	3	Dharmpur JJ
Extreme	Higher at times/occasionally	Higher at times/occasionally	Somewhat high	Yes	No	5	1	3	Anna Nagar V
Extreme	Extreme	Low	Somewhat high	Yes	No	5	3	2	Dharmpur JJ
Extreme	Extreme	Low	Somewhat high	Yes	No	5	1	3	Janta camp,
Extreme	Low	Low	Somewhat high	Yes	No	5	2	1	Chandra Shek
Extreme	Somewhat high	Low	Somewhat high	Yes	No	5	2	3	Hafiz Nagar
Extreme	Somewhat high	Low	Somewhat high	Yes	No	5	2	3	Hafiz Nagar
Extreme	Extreme	Somewhat high	Somewhat high	Yes	No	5	1	4	Kusumpur Pah
Extreme	Extreme	Extreme	Extreme	No	Yes	5	2	4	Nirman Camp,
Negligible/absent	Low	Extreme	Extreme	No	Yes	5	1	4	Kusumpur Pah
Extreme	Extreme	Higher at times/occasionally	Extreme	No	Yes	5	2	1	H2 Block Jah
Extreme	Somewhat high	Higher at times/occasionally	Extreme	No	Yes	5	1	2	Kusumpur Pah
Extreme	Extreme	Low	Extreme	No	Yes	5	1	2	Kusumpur Pah
Extreme	Extreme	Low	Extreme	No	Yes	5	2	1	Sarai Pipal
Extreme	Extreme	Low	Extreme	No	Yes	5	2	1	H2 Block Jah
Extreme	Extreme	Low	Extreme	No	Yes	5	2	1	H2 Block Jah
Extreme	Extreme	Low	Extreme	No	Yes	5	3	1	ITI K Block
Extreme	Extreme	Low	Extreme	No	Yes	5	2	3	Calander Col
Extreme	Extreme	Low	Extreme	No	Yes	5	2	3	Calander Col
Extreme	Extreme	Low	Extreme	No	Yes	5	2	4	Nirman Camp,
Extreme	Extreme	Low	Extreme	No	Yes	5	3	3	B-58 Rama Ro
Extreme	Higher at times/occasionally	Low	Extreme	No	Yes	5	1	2	Kusumpur Pah
Extreme	Higher at times/occasionally	Low	Extreme	No	Yes	5	1	2	Kusumpur Pah
Extreme	Somewhat high	Low	Extreme	No	Yes	5	1	4	Kusumpur Pah
Extreme	Extreme	Negligible/absent	Extreme	No	Yes	5	2	1	H2 Block Jah
Extreme	Low	Negligible/absent	Extreme	No	Yes	5	1	2	Kusumpur Pah
Extreme	Low	Negligible/absent	Extreme	No	Yes	5	1	2	Kusumpur Pah
Extreme	Extreme	Somewhat high	Extreme	No	Yes	5	1	2	Kusumpur Pah
Higher at times/occasionally	Higher at times/occasionally	Somewhat high	Extreme	No	Yes	5	2	3	Bhumiheen Ca
Extreme	Somewhat high	Somewhat high	Extreme	No	Yes	5	1	4	Kusumpur Pah
Somewhat high	Low	Extreme	Higher at times/occasionally	No	Yes	5	4	1	3/4 K, New S
Extreme	Extreme	Low	Higher at times/occasionally	No	Yes	5	2	3	B-58 Rama Ro
Extreme	Low	Negligible/absent	Higher at times/occasionally	No	Yes	5	1	2	Kusumpur Pah
Extreme	Somewhat high	Higher at times/occasionally	Low	No	Yes	5	1	2	Kusumpur Pah
Extreme	Extreme	Low	Low	No	Yes	5	2	3	B-58 Rama Ro
Extreme	Low	Low	Low	No	Yes	5	2	98	J.J Cam Rakh
Extreme	Somewhat high	Low	Low	No	Yes	5	2	3	Anna Nagar V
Extreme	Low	Negligible/absent	Low	No	Yes	5	1	2	Kusumpur Pah
Extreme			Low	No	Yes	5	1	3	JJ Indira Ca
Extreme			Low	No	Yes	5	1	3	JJ Indira Ca
Extreme			Low	No	Yes	5	1	3	JJ Indira Ca
Extreme	Extreme	Low	Negligible/absent	No	Yes	5	2	1	Sarai Pipal
Extreme	Extreme	Low	Negligible/absent	No	Yes	5	2	3	Nirman Camp,
Extreme	Extreme	Somewhat high	Negligible/absent	No	Yes	5	1	4	Kusumpur Pah
Extreme	Extreme	Somewhat high	Negligible/absent	No	Yes	5	2	4	Nirman Camp,
Extreme	Somewhat high	Higher at times/occasionally	Somewhat high	No	Yes	5	1	2	Kusumpur Pah
Extreme	Extreme	Low	Somewhat high	No	Yes	5	1	2	Kusumpur Pah
Extreme	Higher at times/occasionally	Low	Somewhat high	No	Yes	5	1	1	Anna Nagar V
Extreme	Higher at times/occasionally	Low	Somewhat high	No	Yes	5	1	4	Kusumpur Pah
Extreme	Higher at times/occasionally	Low	Somewhat high	No	Yes	5	2	2	Kusumpur Pah
Extreme	Higher at times/occasionally	Low	Somewhat high	No	Yes	5	1	2	Kusumpur Pah
Extreme	Low	Low	Somewhat high	No	Yes	5	1	2	Kusumpur Pah
Extreme	Low	Low	Somewhat high	No	Yes	5	1	4	Kusumpur Pah
Extreme	Somewhat high	Low	Somewhat high	No	Yes	5	1	2	Kusumpur Pah
Extreme	Somewhat high	Low	Somewhat high	No	Yes	5	1	4	Kusumpur Pah
Extreme	Somewhat high	Low	Somewhat high	No	Yes	5	2	2	Kusumpur Pah
Extreme	Somewhat high	Low	Somewhat high	No	Yes	5	1	2	Kusumpur Pah
Extreme	Low	Negligible/absent	Somewhat high	No	Yes	5	1	4	Kusumpur Pah
Somewhat high	Low	Negligible/absent	Somewhat high	No	Yes	5	1	2	Kusumpur Pah
Extreme	Extreme	Negligible/absent		No	Yes	5	2	1	Sarai Pipal
Somewhat high	Somewhat high	Extreme	Extreme	Yes	Yes	5	1	2	Kusumpur Pah
Extreme	Extreme	Higher at times/occasionally	Extreme	Yes	Yes	5	2	2	E-block,Path
Extreme	Somewhat high	Higher at times/occasionally	Extreme	Yes	Yes	5	3	4	Kusumpur Pah
Extreme	Extreme	Low	Extreme	Yes	Yes	5	2	1	H2 Block Jah
Extreme	Extreme	Low	Extreme	Yes	Yes	5	2	1	H2 Block Jah
Extreme	Extreme	Low	Extreme	Yes	Yes	5	2	1	J&K Block-Ja
Extreme	Extreme	Low	Extreme	Yes	Yes	5	2	1	J&K Block-Ja
Extreme	Extreme	Low	Extreme	Yes	Yes	5	2	1	ITI K Block
Extreme	Extreme	Low	Extreme	Yes	Yes	5	2	2	E-block,Path
Extreme	Extreme	Negligible/absent	Extreme	Yes	Yes	5	2	1	H2 Block Jah
Extreme	Extreme	Somewhat high	Extreme	Yes	Yes	5	2	1	H2 Block Jah
Somewhat high	Somewhat high	Somewhat high	Extreme	Yes	Yes	5	2	1	Dharmpur JJ
Extreme	Extreme	Somewhat high	Higher at times/occasionally	Yes	Yes	5	1	4	Kusumpur Pah
Extreme	Low	Somewhat high	Higher at times/occasionally	Yes	Yes	5	2	2	Kusumpur Pah
Extreme	Somewhat high	Higher at times/occasionally	Low	Yes	Yes	5	1	4	Kusumpur Pah
Extreme	Extreme	Low	Low	Yes	Yes	5	2	1	J&K Block-Ja
Low	Higher at times/occasionally	Low	Low	Yes	Yes	5	3	3	Janta Mazdoo
Low	Higher at times/occasionally	Low	Low	Yes	Yes	5	3	3	Janta Mazdoo
Extreme	Somewhat high	Negligible/absent	Low	Yes	Yes	5	1	2	Kusumpur Pah
Extreme	Extreme	Low	Negligible/absent	Yes	Yes	5	1	2	Kusumpur Pah
Extreme	Somewhat high	Extreme	Somewhat high	Yes	Yes	5	2	1	Anna Nagar V
Extreme	Extreme	Low	Somewhat high	Yes	Yes	5	1	2	Kusumpur Pah
Extreme	Extreme	Low	Somewhat high	Yes	Yes	5	1	2	Kusumpur Pah
Somewhat high	Low	Negligible/absent	Somewhat high	Yes	Yes	5	1	4	Kusumpur Pah
Extreme	Extreme	Extreme	Extreme	No	No	6	2	1	Bhumiheen Ca
Extreme	Extreme	Extreme	Extreme	No	No	6	2	1	Indira Kalya
Extreme	Extreme	Extreme	Extreme	No	No	6	3	4	Janta Jeevan
Extreme	Extreme	Extreme	Extreme	No	No	6	2	1	Navjeevan Ca
Negligible/absent	Extreme	Extreme	Extreme	No	No	6	2	1	Navjeevan Ca
Higher at times/occasionally	Higher at times/occasionally	Extreme	Extreme	No	No	6	2	1	Bhumiheen Ca
Low	Somewhat high	Extreme	Extreme	No	No	6	3	4	Janta Jeevan
Extreme	Extreme	Higher at times/occasionally	Extreme	No	No	6	2	1	JJ Cluster,
Low	Extreme	Higher at times/occasionally	Extreme	No	No	6	3	3	Janta Jeevan
Extreme	Higher at times/occasionally	Higher at times/occasionally	Extreme	No	No	6	2	1	Bilas Pur Ca
Extreme	Higher at times/occasionally	Higher at times/occasionally	Extreme	No	No	6	1	1	V.P.Singh Ca
Extreme	Higher at times/occasionally	Higher at times/occasionally	Extreme	No	No	6	3	4	Janta Jeevan
Extreme	Higher at times/occasionally	Higher at times/occasionally	Extreme	No	No	6	2	4	Nirman Camp,
Extreme	Somewhat high	Higher at times/occasionally	Extreme	No	No	6	2	4	Kaushal Puri
Extreme	Somewhat high	Higher at times/occasionally	Extreme	No	No	6	3	3	V.P.Singh Ca
Extreme	Somewhat high	Higher at times/occasionally	Extreme	No	No	6	3	2	Janta Jeevan
Extreme	Somewhat high	Higher at times/occasionally	Extreme	No	No	6	2	4	Nirman Camp,
Somewhat high	Somewhat high	Higher at times/occasionally	Extreme	No	No	6	3	4	Janta Mazdoo
Somewhat high	Somewhat high	Higher at times/occasionally	Extreme	No	No	6	3	3	Janta Jeevan
Extreme		Higher at times/occasionally	Extreme	No	No	6	2	98	Calander Col
Extreme		Higher at times/occasionally	Extreme	No	No	6	2	4	Nirman Camp,
Extreme	Extreme	Low	Extreme	No	No	6	2	3	Bilas Pur Ca
Extreme	Extreme	Low	Extreme	No	No	6	2	1	Bilas Pur Ca
Extreme	Extreme	Low	Extreme	No	No	6	2	2	Bilas Pur Ca
Extreme	Extreme	Low	Extreme	No	No	6	2	2	V.P.Singh Ca
Extreme	Extreme	Low	Extreme	No	No	6	2	1	Indira Kalya
Extreme	Extreme	Low	Extreme	No	No	6	2	1	Indira Kalya
Extreme	Extreme	Low	Extreme	No	No	6	1	1	Sanjay Colon
Extreme	Extreme	Low	Extreme	No	No	6	1	1	Sanjay Colon
Extreme	Extreme	Low	Extreme	No	No	6	2	4	Nirman Camp,
Low	Extreme	Low	Extreme	No	No	6	3	4	Janta Jeevan
Somewhat high	Extreme	Low	Extreme	No	No	6	1	3	Kaushal Puri
Somewhat high	Extreme	Low	Extreme	No	No	6	2	1	Indira Kalya
Low	Higher at times/occasionally	Low	Extreme	No	No	6	3	4	Janta Jeevan
Extreme	Low	Low	Extreme	No	No	6	1	3	Kathputli Co
Extreme	Low	Low	Extreme	No	No	6	2	1	Bhumiheen Ca
Extreme	Low	Low	Extreme	No	No	6	2	1	Bilas Pur Ca
Extreme	Low	Low	Extreme	No	No	6	2	1	Bilas Pur Ca
Extreme	Low	Low	Extreme	No	No	6	2	1	V.P.Singh Ca
Extreme	Low	Low	Extreme	No	No	6	3	98	Janta Jeevan
Extreme	Low	Low	Extreme	No	No	6	3	4	Janta Jeevan
Extreme	Low	Low	Extreme	No	No	6	3	4	Janta Jeevan
Extreme	Low	Low	Extreme	No	No	6	2	1	Calander Col
Extreme	Low	Low	Extreme	No	No	6	3	1	Calander Col
Extreme	Low	Low	Extreme	No	No	6	2	4	Sanjay Colon
Low	Low	Low	Extreme	No	No	6	3	3	Bilas Pur Ca
Low	Low	Low	Extreme	No	No	6	3	2	Bilas Pur Ca
Low	Low	Low	Extreme	No	No	6	2	3	V.P.Singh Ca
Low	Low	Low	Extreme	No	No	6	2	3	V.P.Singh Ca
Low	Low	Low	Extreme	No	No	6	2	1	Indira Kalya
Low	Low	Low	Extreme	No	No	6	3	98	Janta Jeevan
Low	Low	Low	Extreme	No	No	6	2	2	J.L. Nehru C
Low	Low	Low	Extreme	No	No	6	2	3	Sanjay Camp
Low	Low	Low	Extreme	No	No	6	2	4	Sanjay Colon
Somewhat high	Low	Low	Extreme	No	No	6	4	2	F1-F2 & G Bl
Somewhat high	Low	Low	Extreme	No	No	6	2	1	Bhumiheen Ca
Somewhat high	Low	Low	Extreme	No	No	6	2	4	Janta Jeevan
Somewhat high	Low	Low	Extreme	No	No	6	2	1	Calander Col
Somewhat high	Low	Low	Extreme	No	No	6	3	1	B-58 Rama Ro
Low	Negligible/absent	Low	Extreme	No	No	6	2	1	Bilas Pur Ca
Low	Negligible/absent	Low	Extreme	No	No	6	3	98	Janta Jeevan
Low	Negligible/absent	Low	Extreme	No	No	6	3	4	Janta Jeevan
Somewhat high	Negligible/absent	Low	Extreme	No	No	6	2	2	Gola Kaun, T
Extreme	Somewhat high	Low	Extreme	No	No	6	3	1	Bilas Pur Ca
Extreme	Somewhat high	Low	Extreme	No	No	6	2	2	Bilas Pur Ca
Extreme	Somewhat high	Low	Extreme	No	No	6	2	1	Indira Kalya
Extreme	Somewhat high	Low	Extreme	No	No	6	3	4	Janta Jeevan
Extreme	Somewhat high	Low	Extreme	No	No	6	3	4	Janta Jeevan
Extreme	Somewhat high	Low	Extreme	No	No	6	2	4	Janta Jeevan
Extreme	Somewhat high	Low	Extreme	No	No	6	3	1	B-58 Rama Ro
Low	Somewhat high	Low	Extreme	No	No	6	3	2	Gola Kaun, T
Low	Somewhat high	Low	Extreme	No	No	6	3	4	Janta Jeevan
Low	Somewhat high	Low	Extreme	No	No	6	3	4	Janta Jeevan
[truncated: 1,351 more rows]

## Sheet: Fever
q3a_21	q1_4_re	q3b_51c_1	q3b_51c_2	q3b_51c_3	q3b_51c_4	q3b_51j	q3b_51k	q6d_261	q6d_263	q6d_264
Yes	3/4 K, New S	Extreme		Higher at times/occasionally	Low	No	Yes	3	4	1
Yes	3/4 K, New S	Low	Extreme	Higher at times/occasionally	Somewhat high	No	Yes	3	3	1
Yes	3/4 K, New S	Low	Somewhat high	Higher at times/occasionally		No	Yes	3	3	1
Yes	3/4 K, New S	Low	Extreme	Higher at times/occasionally	Somewhat high	No	No	3	3	1
Yes	3/4 K, New S	Somewhat high	Higher at times/occasionally	Higher at times/occasionally	Somewhat high	No	Yes	3	4	2
Yes	3/4 K, New S	Somewhat high	Somewhat high	Extreme	Extreme	No	Yes	3	4	1
Yes	3/4 K, New S	Extreme		Low	Low	No	Yes	3	4	1
Yes	3/4 K, New S	Low	Extreme	Higher at times/occasionally	Somewhat high	No	Yes	3	4	2
Yes	3/4 K, New S	Extreme		Low	Higher at times/occasionally	No	Yes	3	4	1
Yes	3/4 K, New S	Somewhat high	Higher at times/occasionally	Low	Negligible/absent	No	No	3	4	1
Yes	3/4 K, New S	Extreme	Somewhat high	Higher at times/occasionally	Low	No	Yes	3	4	1
Yes	3/4 K, New S	Extreme		Low	Higher at times/occasionally	No	Yes	3	2	1
Yes	3/4 K, New S	Extreme		Low	Higher at times/occasionally	No	No	3	4	1
Yes	3/4 K, New S	Low	Higher at times/occasionally	Somewhat high	Extreme	No	Yes	3	4	2
Yes	3/4 K, New S	Low	Higher at times/occasionally	Extreme	Somewhat high	No	Yes	3	3	1
Yes	3/4 K, New S	Low	Extreme	Higher at times/occasionally	Negligible/absent	No	Yes	3	3	1
Yes	3/4 K, New S	Somewhat high	Low	Higher at times/occasionally	Somewhat high	No	Yes	3	4	1
Yes	3/4 K, New S	Extreme		Low	Higher at times/occasionally	No	Yes	3	4	1
Yes	3/4 K, New S	Low		Higher at times/occasionally	Low	No	No	3	4	1
Yes	3/4 K, New S	Low	Somewhat high		Somewhat high	No	Yes	3	4	1
Yes	3/4 K, New S	Low	Extreme	Somewhat high	Extreme	No	Yes	3	3	1
Yes	3/4 K, New S	Extreme	Low	Negligible/absent	Higher at times/occasionally	No	Yes	3	4	1
Yes	3/4 K, New S	Low	Higher at times/occasionally	Extreme	Somewhat high	No	Yes	3	4	2
Yes	3/4 K, New S	Low	Higher at times/occasionally	Extreme	Somewhat high	No	Yes	3	3	4
Yes	3/4 K, New S	Extreme		Higher at times/occasionally	Somewhat high	No	Yes	3	4	1
Yes	3/4 K, New S	Low	Higher at times/occasionally	Negligible/absent	Low	No	Yes	3	4	2
Yes	3/4 K, New S	Extreme	Low		Low	No	Yes	3	2	1
Yes	3/4 K, New S	Somewhat high	Somewhat high	Higher at times/occasionally	Somewhat high	No	Yes	3	2	1
Yes	3/4 K, New S	Extreme		Low	Higher at times/occasionally	No	Yes	3	4	1
Yes	3/4 K, New S	Somewhat high		Higher at times/occasionally	Low	No	Yes	3	4	1
Yes	3/4 K, New S	Low	Somewhat high	Extreme	Higher at times/occasionally	No	Yes	3	3	1
Yes	3/4 K, New S	Extreme		Low	Higher at times/occasionally	No	Yes	3	4	1
Yes	3/4 K, New S	Extreme		Negligible/absent	Low	No	Yes	3	4	1
Yes	3/4 K, New S	Extreme		Low	Higher at times/occasionally	No	Yes	3	4	1
Yes	3/4 K, New S	Somewhat high	Low	Higher at times/occasionally	Extreme	No	Yes	3	4	2
Yes	3/4 K, New S	Somewhat high	Low	Low	Negligible/absent	No	Yes	3	4	1
Yes	3/4 K, New S	Negligible/absent	Negligible/absent	Somewhat high	Somewhat high	Yes	No	3	4	1
Yes	3/4 K, New S	Extreme		Higher at times/occasionally	Higher at times/occasionally	No	Yes	3	4	3
Yes	3/4 K, New S	Low	Higher at times/occasionally	Higher at times/occasionally	Negligible/absent	No	No	2	4	1
Yes	3/4 K, New S	Extreme	Low	Higher at times/occasionally	Somewhat high	No	Yes	3	4	1
Yes	3/4 K, New S	Extreme	Higher at times/occasionally	Somewhat high	Low	No	Yes	3	2	3
Yes	3/4 K, New S	Low	Extreme	Somewhat high	Higher at times/occasionally	No	No	3	4	2
Yes	3/4 K, New S	Low	Somewhat high	Extreme	Higher at times/occasionally	No	Yes	3	3	1
Yes	3/4 K, New S	Extreme		Low	Higher at times/occasionally	No	Yes	3	4	1
Yes	3/4 K, New S	Extreme	Somewhat high	Low	Somewhat high	No	Yes	3	4	1
Yes	3/4 K, New S	Low	Extreme	Negligible/absent	Somewhat high	No	Yes	3	3	1
Yes	3/4 K, New S	Higher at times/occasionally	Negligible/absent	Low	Somewhat high	No	Yes	3	4	1
Yes	3/4 K, New S	Low		Higher at times/occasionally	Somewhat high	No	Yes	3	4	1
Yes	3/4 K, New S	Extreme		Low	Negligible/absent	No	No	3	4	1
Yes	3/4 K, New S	Low	Somewhat high			No	Yes	3	4	1
Yes	3/4 K, New S	Low	Negligible/absent	Somewhat high	Somewhat high	No	No	3	4	1
Yes	3/4 K, New S	Extreme			Low	No	Yes	3	4	1
Yes	3/4 K, New S	Low	Higher at times/occasionally	Somewhat high	Extreme	No	Yes	3	3	1
Yes	3/4 K, New S	Higher at times/occasionally	Somewhat high	Extreme	Low	No	No	3	4	2
Yes	3/4 K, New S	Extreme			Somewhat high	No	Yes	3	4	2
Yes	3/4 K, New S	Higher at times/occasionally	Negligible/absent	Negligible/absent	Somewhat high	No	No	2	4	1
Yes	3/4 K, New S	Somewhat high	Somewhat high	Low	Somewhat high	No	Yes	3	4	3
Yes	3/4 K, New S	Somewhat high	Low	Extreme	Higher at times/occasionally	No	Yes	3	3	1
Yes	3/4 K, New S	Somewhat high	Negligible/absent	Higher at times/occasionally	Low	No	No	3	4	1
Yes	Ajit Nagar O	Low		Low	Low	No	No	4	4	1
Yes	Ajit Nagar O	Extreme	Somewhat high	Negligible/absent	Higher at times/occasionally	No	Yes	4	4	1
Yes	Ajit Nagar O	Higher at times/occasionally	Low	Somewhat high	Extreme	No	Yes	4	4	2
Yes	Ajit Nagar O	Low	Higher at times/occasionally	Low	Somewhat high	No	No		3	3
Yes	Ajit Nagar O	Somewhat high		Negligible/absent	Higher at times/occasionally	No	Yes	4	4	1
Yes	Ajit Nagar O	Low	Higher at times/occasionally	Somewhat high	Extreme	Yes	Yes	4	3	1
Yes	Ajit Nagar O	Low	Higher at times/occasionally	Somewhat high	Extreme	No	Yes	4	4	1
Yes	Ajit Nagar O	Extreme	Somewhat high	Negligible/absent	Higher at times/occasionally	No	Yes	4	4	1
Yes	Ajit Nagar O	Low	Somewhat high	Higher at times/occasionally	Extreme	No	Yes	4	4	1
Yes	Ajit Nagar O	Low	Low	Negligible/absent	Low	Yes	Yes	3	2	1
Yes	Ajit Nagar O	Extreme	Low			No	Yes	3	4	1
Yes	Ajit Nagar O	Low	Higher at times/occasionally	Higher at times/occasionally	Low	No	Yes	3	3	3
Yes	Ajit Nagar O	Somewhat high	Negligible/absent	Negligible/absent	Low	No	No	4	2	1
Yes	Ajit Nagar O	Low	Somewhat high	Higher at times/occasionally	Extreme	Yes	Yes	4	1	1
Yes	Ajit Nagar O	Low	Low			No	Yes	3	4	1
Yes	Ajit Nagar O	Low	Higher at times/occasionally	Low	Low	No	No	3	3	3
Yes	Ajit Nagar O	Somewhat high		Low	Negligible/absent	No	No	3	4	3
Yes	Ajit Nagar O	Extreme	Negligible/absent	Low	Higher at times/occasionally	No	Yes	4	4	1
Yes	Ajit Nagar O	Low	Somewhat high	Higher at times/occasionally	Extreme	Yes	Yes	3	3	1
Yes	Ajit Nagar O	Low		Negligible/absent	Low	No	Yes	3	4	1
Yes	Ajit Nagar O	Low	Low		Low	No	Yes	3	4	1
Yes	Ajit Nagar O	Somewhat high	Higher at times/occasionally	Low	Low	No	No	3	3	3
Yes	Ajit Nagar O	Low	Somewhat high	Higher at times/occasionally	Extreme	No	No	4	4	1
Yes	Ajit Nagar O	Low	Somewhat high	Higher at times/occasionally	Negligible/absent	No	Yes	3	4	1
Yes	Anna Nagar V	Extreme	Low	Somewhat high	Higher at times/occasionally	No	No	5	2	3
Yes	Anna Nagar V	Extreme	Somewhat high	Somewhat high	Somewhat high	No	No	5	2	3
Yes	Anna Nagar V	Extreme	Low	Low	Somewhat high	No	No	5	1	3
Yes	Anna Nagar V	Extreme	Somewhat high	Extreme	Somewhat high	Yes	Yes	5	2	1
Yes	Anna Nagar V	Extreme	Higher at times/occasionally	Low	Somewhat high	No	No	5	1	3
Yes	Anna Nagar V	Extreme	Higher at times/occasionally	Somewhat high	Somewhat high	Yes	No	2	2	1
Yes	Anna Nagar V	Extreme				Yes	No	2	2	1
Yes	Anna Nagar V	Extreme	Higher at times/occasionally	Low	Somewhat high	No	No	5	1	3
Yes	Anna Nagar V	Extreme	Somewhat high	Extreme	Extreme	Yes	No	2	2	1
Yes	Anna Nagar V	Extreme	Low	Negligible/absent	Somewhat high	Yes	No	4	1	3
Yes	Anna Nagar V	Higher at times/occasionally	Somewhat high	Low	Extreme	No	No	2	2	1
Yes	Anna Nagar V	Extreme	Somewhat high	Low	Higher at times/occasionally	No	No	5	1	3
Yes	Anna Nagar V	Somewhat high	Extreme	Somewhat high	Extreme	Yes	Yes	4	1	1
Yes	Anna Nagar V	Extreme	Extreme	Low	Somewhat high	Yes	Yes	4	1	3
Yes	Anna Nagar V	Somewhat high	Low	Somewhat high	Extreme	Yes	Yes	4	2	1
Yes	B-58 Rama Ro	Extreme	Extreme	Extreme	Extreme	No	No	5	2	3
Yes	B-58 Rama Ro	Extreme	Negligible/absent	Negligible/absent	Higher at times/occasionally	No	Yes	6	2	3
Yes	B-58 Rama Ro	Somewhat high		Low	Extreme	No	No	6	2	1
Yes	B-58 Rama Ro	Somewhat high	Somewhat high	Low	Higher at times/occasionally	No	Yes	6	3	2
Yes	B-58 Rama Ro	Extreme	Low	Negligible/absent	Somewhat high	No	Yes	6	3	3
Yes	Bhumiheen Ca	Somewhat high		Somewhat high	Extreme	No	No		3	3
Yes	Bhumiheen Ca	Somewhat high	Somewhat high	Somewhat high	Somewhat high	Yes	Yes	6	2	1
Yes	Bhumiheen Ca	Extreme	Somewhat high	Somewhat high	Extreme	No	No	1	2	1
Yes	Bhumiheen Ca	Somewhat high			Somewhat high	No	No	6	2	1
Yes	Bhumiheen Ca	Extreme	Somewhat high	Low	Extreme	Yes	Yes	6	2	3
Yes	Bhumiheen Ca	Extreme				Yes	Yes	6	1	3
Yes	Bhumiheen Ca	Somewhat high	Low	Extreme	Somewhat high	No	No	3	2	3
Yes	Bhumiheen Ca	Somewhat high	Low	Low	Somewhat high	Yes	Yes	6	2	1
Yes	Bhumiheen Ca	Extreme	Higher at times/occasionally	Somewhat high	Extreme	No	No	6	2	2
Yes	Bhumiheen Ca	Low			Somewhat high	No	No	6	2	3
Yes	Bhumiheen Ca	Somewhat high	Somewhat high	Low	Extreme	No	No	6	2	3
Yes	Bhumiheen Ca	Higher at times/occasionally	Higher at times/occasionally	Higher at times/occasionally	Higher at times/occasionally	Yes	Yes	6	2	1
Yes	Bhumiheen Ca	Low	Negligible/absent	Higher at times/occasionally	Somewhat high	Yes	Yes	6	2	1
Yes	Bhumiheen Ca	Low	Low		Low	No	No	6	2	1
Yes	Bhumiheen Ca	Low	Negligible/absent	Negligible/absent	Low	No	No	6	2	1
Yes	Bilas Pur Ca	Extreme		Low	Extreme	No	No	6	3	2
Yes	Bilas Pur Ca	Somewhat high		Higher at times/occasionally	Low	No	Yes	6	2	3
Yes	Bilas Pur Ca	Extreme	Low	Low	Extreme	No	No	6	2	1
Yes	Bilas Pur Ca	Extreme	Low	Low	Extreme	No	No	6	2	1
Yes	Bilas Pur Ca	Extreme	Somewhat high	Low	Extreme	No	No	6	3	1
Yes	Bilas Pur Ca	Extreme	Extreme	Low	Negligible/absent	No	No	6	4	1
Yes	Bilas Pur Ca	Extreme		Low	Somewhat high	No	Yes	6	3	2
Yes	Bilas Pur Ca	Somewhat high	Somewhat high	Low	Extreme	No	No	6	3	1
Yes	Bilas Pur Ca	Extreme	Somewhat high	Somewhat high	Extreme	No	No	6	3	1
Yes	Bilas Pur Ca	Higher at times/occasionally		Higher at times/occasionally	Higher at times/occasionally	Yes	Yes	6	4	2
Yes	Bilas Pur Ca	Somewhat high	Higher at times/occasionally	Low	Higher at times/occasionally	Yes	Yes	6	4	98
Yes	Bilas Pur Ca	Low			Somewhat high	No	No	6	4	2
Yes	C.D Block-sa	Extreme	Somewhat high	Extreme	Extreme	No	No	98	2	3
Yes	C.D Block-sa	Extreme	Somewhat high	Extreme	Extreme	No	No	98	2	3
Yes	C.D Block-sa	Extreme	Somewhat high	Somewhat high	Extreme	No	No	8	2	3
Yes	C.D Block-sa	Higher at times/occasionally	Somewhat high	Extreme	Higher at times/occasionally	Yes	Yes	8	2	2
Yes	C.D Block-sa	Extreme	Low	Somewhat high	Extreme	Yes	Yes	8	2	2
Yes	C.D Block-sa	Extreme	Somewhat high	Extreme	Somewhat high	No	No	8	2	3
Yes	C.D Block-sa	Somewhat high	Somewhat high	Extreme	Somewhat high	Yes	Yes	98	2	1
Yes	C.D Block-sa	Somewhat high	Higher at times/occasionally	Somewhat high	Extreme	No	No	98	2	3
Yes	C.D Block-sa	Somewhat high	Low	Low	Somewhat high	No	No	98	2	1
Yes	C.D Block-sa	Somewhat high	Extreme	Somewhat high	Extreme	No	No	8	2	3
Yes	C.D Block-sa	Higher at times/occasionally	Somewhat high	Somewhat high	Extreme	No	No	8	2	2
Yes	C.D Block-sa	Extreme	Somewhat high	Extreme	Extreme	Yes	No	98	2	3
Yes	C.D Block-sa	Extreme	Extreme	Extreme	Extreme	Yes	No	98	2	3
Yes	C.D Block-sa	Extreme	Extreme	Somewhat high	Extreme	No	No	8	2	2
Yes	C.D Block-sa	Somewhat high	Extreme	Somewhat high	Extreme	Yes	No	98	2	1
Yes	C.D Block-sa	Extreme	Somewhat high	Extreme	Extreme	No	Yes	8	2	3
Yes	C.D Block-sa	Extreme	Somewhat high	Extreme	Extreme	No	No	98	2	3
Yes	C.D Block-sa	Low	Low	Low	Somewhat high	No	No	98	2	1
Yes	C.D Block-sa	Extreme	Somewhat high	Extreme	Extreme	Yes	No	98	2	3
Yes	Calander Col	Extreme		Low	Low	No	Yes	6	2	98
Yes	Calander Col	Extreme	Extreme	Low	Extreme	No	Yes	5	2	3
Yes	Calander Col	Extreme	Low	Low	Extreme	No	No	6	2	1
Yes	Calander Col	Extreme	Somewhat high	Low	Higher at times/occasionally	No	Yes	6	3	98
Yes	Calander Col	Somewhat high	Low		Somewhat high	No	No	6	2	2
Yes	Calander Col	Extreme	Extreme	Extreme	Extreme	No	No	5	2	1
Yes	Calander Col	Extreme	Low	Negligible/absent	Somewhat high	No	Yes	6	3	3
Yes	Calander Col	Extreme		Higher at times/occasionally	Extreme	No	Yes	6	2	1
Yes	Calander Col	Extreme	Somewhat high	Higher at times/occasionally	Negligible/absent	No	No	6	2	3
Yes	Calander Col	Extreme	Somewhat high	Low	Extreme	Yes	No	6	2	1
Yes	Calander Col	Somewhat high	Low	Low	Extreme	No	No	6	2	1
Yes	Calander Col	Extreme	Extreme	Low	Extreme	No	Yes	5	2	3
Yes	Calander Col	Extreme	Extreme	Somewhat high	Extreme	Yes	Yes	6	2	1
Yes	Calander Col	Extreme	Higher at times/occasionally	Somewhat high	Extreme	Yes	Yes	6	2	1
Yes	Calander Col	Extreme	Extreme	Higher at times/occasionally		No	Yes	6	3	98
Yes	Calander Col	Extreme	Extreme	Low	Somewhat high	No	Yes	6	4	3
Yes	Calander Col	Extreme	Extreme	Negligible/absent	Extreme	No	Yes	6	3	3
Yes	Calander Col	Low	Low	Low	Low	Yes	Yes	6	4	98
Yes	Calander Col	Higher at times/occasionally	Higher at times/occasionally	Low	Higher at times/occasionally	Yes	Yes	6	2	1
Yes	Calander Col	Extreme	Somewhat high	Low	Negligible/absent	No	Yes	6	3	1
Yes	CD Park - Sa	Extreme		Somewhat high	Somewhat high	No	No	3	2	1
Yes	CD Park - Sa	Extreme			Somewhat high	No	No	2	2	1
Yes	CD Park - Sa	Extreme	Extreme	Low	Extreme	No	No	3	2	1
Yes	CD Park - Sa	Somewhat high				Yes	No	4	4	1
Yes	CD Park - Sa	Extreme	Extreme	Somewhat high	Somewhat high	No	No	2	2	1
Yes	CD Park - Sa	Extreme			Higher at times/occasionally	No	No	2	2	1
Yes	CD Park - Sa	Extreme	Somewhat high	Higher at times/occasionally	Low	No	No	2	3	1
Yes	CD Park - Sa	Extreme		Extreme	Extreme	No	No	2	2	1
Yes	CD Park - Sa	Extreme			Higher at times/occasionally	No	No	3	2	1
Yes	CD Park - Sa	Low		Low	Low	No	No	2	3	2
Yes	CD Park - Sa	Extreme	Low	Low	Extreme	No	No	2	2	1
Yes	CD Park - Sa	Higher at times/occasionally	Higher at times/occasionally	Low	Extreme	No	No	2	3	2
Yes	CD Park - Sa	Extreme	Extreme	Low	Low	No	No	5	2	1
Yes	Chander Naga	Somewhat high	Higher at times/occasionally	Low	Low	No	Yes	3	3	3
Yes	Chander Naga	Negligible/absent	Higher at times/occasionally	Low	Higher at times/occasionally	Yes	Yes	3	2	3
Yes	Chander Naga	Low				No	Yes	4	4	1
Yes	Chander Naga	Low				No	Yes	4	4	1
Yes	Chander Naga	Higher at times/occasionally		Low	Somewhat high	No	No	4	4	1
Yes	Chander Naga	Extreme	Somewhat high	Negligible/absent	Higher at times/occasionally	Yes	Yes	4	4	1
Yes	Chander Naga	Extreme	Higher at times/occasionally	Negligible/absent	Somewhat high	No	Yes	4	1	1
Yes	Chander Naga	Low	Somewhat high	Negligible/absent	Somewhat high	Yes	No	4	4	1
Yes	Chander Naga	Low	Somewhat high	Higher at times/occasionally	Extreme	No	Yes	4	4	1
Yes	Chander Naga	Low	Higher at times/occasionally	Somewhat high	Extreme	No	Yes	4	4	1
Yes	Chander Naga	Negligible/absent	Low	Higher at times/occasionally	Low	No	Yes	3	3	1
Yes	Chander Naga	Low			Low	No	Yes	3	4	1
Yes	Chander Naga	Higher at times/occasionally	Low	Low	Higher at times/occasionally	Yes	Yes	3	3	1
Yes	Chander Naga	Low	Somewhat high	Negligible/absent	Extreme	No	Yes	4	4	1
Yes	Chander Naga	Extreme		Negligible/absent	Higher at times/occasionally	No	Yes	4	4	3
Yes	Chander Naga	Extreme			Extreme	No	Yes	4	4	1
Yes	Chander Naga	Extreme	Higher at times/occasionally	Higher at times/occasionally	Low	No	Yes	3	3	3
Yes	Chandra Shek	Somewhat high	Somewhat high	Extreme	Somewhat high	Yes	Yes	4	2	1
Yes	Chandra Shek	Extreme	Somewhat high	Somewhat high	Extreme	Yes	Yes	4	2	1
Yes	Chandra Shek	Extreme	Somewhat high	Extreme	Extreme	No	Yes	4	1	3
Yes	Chandra Shek	Somewhat high	Somewhat high	Extreme	Extreme	Yes	Yes	4	2	1
Yes	Chandra Shek	Somewhat high	Low	Low	Extreme	No	Yes	4	2	1
Yes	Chandra Shek	Extreme	Extreme	Somewhat high	Extreme	Yes	Yes	4	2	3
Yes	Chandra Shek	Somewhat high	Somewhat high	Extreme	Somewhat high	Yes	Yes	98	2	1
Yes	Chandra Shek	Extreme	Somewhat high	Somewhat high	Extreme	Yes	Yes	4	2	1
Yes	Chandra Shek	Extreme	Low	Low	Extreme	No	Yes	98	2	1
Yes	Chandra Shek	Somewhat high	Somewhat high	Low	Somewhat high	No	Yes	4	2	1
Yes	Chandra Shek	Extreme	Low	Low	Somewhat high	Yes	No	98	2	1
Yes	Chandra Shek	Somewhat high	Somewhat high	Extreme	Extreme	Yes	Yes	2	2	4
Yes	Chandra Shek	Somewhat high	Extreme	Somewhat high	Somewhat high	Yes	Yes	4	2	1
Yes	Chandra Shek	Extreme	Somewhat high	Extreme	Extreme	Yes	Yes	4	1	3
Yes	Chandra Shek	Somewhat high	Low	Low	Extreme	Yes	Yes	4	2	1
Yes	Chandra Shek	Somewhat high	Somewhat high	Extreme	Somewhat high	Yes	Yes	4	2	1
Yes	Chandra Shek	Extreme	Extreme	Somewhat high	Extreme	Yes	No	98	1	1
Yes	Chandra Shek	Extreme	Somewhat high	Extreme	Extreme	No	No	98	1	1
Yes	Chandra Shek	Somewhat high	Low	Low	Extreme	Yes	Yes	98	2	1
Yes	Chandra Shek	Extreme	Low	Somewhat high	Extreme	No	No	98	2	1
Yes	Chandra Shek	Low	Somewhat high	Low	Somewhat high	No	Yes	4	2	1
Yes	Chandra Shek	Somewhat high	Somewhat high	Low	Somewhat high	No	Yes	4	2	1
Yes	Chandra Shek	Low	Low	Low	Somewhat high	Yes	No	4	2	1
Yes	Chandra Shek	Somewhat high	Somewhat high			No	Yes	4	2	1
Yes	Chandra Shek	Extreme	Low	Low	Extreme	No	No	98	2	1
Yes	Chandra Shek	Extreme	Somewhat high	Extreme	Extreme	Yes	Yes	4	1	3
Yes	Chandra Shek	Extreme	Somewhat high	Extreme	Extreme	Yes	Yes	4	1	4
Yes	Chuna Bhatti	Somewhat high	Higher at times/occasionally	Low	Extreme	No	No	3	2	1
Yes	Chuna Bhatti	Extreme			Higher at times/occasionally	No	No	2	2	1
Yes	Chuna Bhatti	Extreme			Higher at times/occasionally	No	No	3	2	1
Yes	Chuna Bhatti	Somewhat high	Somewhat high	Higher at times/occasionally	Higher at times/occasionally	No	No	98	2	1
Yes	Chuna Bhatti	Higher at times/occasionally	Higher at times/occasionally	Low	Low	No	No	6	2	1
Yes	Chuna Bhatti	Extreme			Extreme	No	No	2	2	1
Yes	Chuna Bhatti	Extreme			Higher at times/occasionally	No	No	3	2	1
Yes	Chuna Bhatti	Higher at times/occasionally	Low		Low	No	No	6	2	3
Yes	Chuna Bhatti	Somewhat high			Extreme	No	No	2	2	1
Yes	Dharmpur JJ	Extreme	Low	Somewhat high	Somewhat high	Yes	Yes	98	3	1
Yes	Dharmpur JJ	Somewhat high	Extreme	Somewhat high	Somewhat high	Yes	Yes	98	2	1
Yes	Dharmpur JJ	Extreme	Somewhat high	Low	Negligible/absent	Yes	No	5	2	3
Yes	Dharmpur JJ	Extreme	Extreme	Low	Somewhat high	Yes	No	5	3	2
Yes	Dharmpur JJ	Extreme	Somewhat high	Somewhat high	Extreme	Yes	Yes	98	1	1
Yes	Dharmpur JJ	Extreme	Somewhat high	Low	Somewhat high	No	No	98	2	4
Yes	Dharmpur JJ	Somewhat high	Somewhat high	Extreme	Somewhat high	Yes	Yes	98	2	1
Yes	Dharmpur JJ	Somewhat high	Somewhat high	Extreme	Extreme	Yes	Yes	98	1	1
Yes	Dharmpur JJ	Extreme	Somewhat high	Negligible/absent	Somewhat high	No	No	5	2	3
Yes	Dharmpur JJ	Somewhat high	Somewhat high	Extreme	Extreme	Yes	Yes	98	3	1
Yes	Dharmpur JJ	Extreme	Negligible/absent	Low	Higher at times/occasionally	Yes	No	5	2	3
Yes	Dharmpur JJ	Extreme	Higher at times/occasionally	Low	Extreme	No	No	5	1	2
Yes	Dharmpur JJ	Somewhat high	Extreme	Extreme	Somewhat high	Yes	Yes	98	1	1
Yes	Dharmpur JJ	Extreme	Higher at times/occasionally	Low	Extreme	Yes	Yes	98	2	1
Yes	Dharmpur JJ	Extreme	Somewhat high	Low	Extreme	No	No	5	3	2
Yes	Dharmpur JJ	Extreme	Somewhat high	Somewhat high	Somewhat high	Yes	Yes	1	2	1
Yes	Dharmpur JJ	Extreme	Somewhat high	Somewhat high	Somewhat high	Yes	Yes	98	3	1
Yes	Dharmpur JJ	Extreme	Extreme	Higher at times/occasionally	Extreme	Yes	Yes	98	2	1
Yes	Dharmpur JJ	Low	Negligible/absent	Higher at times/occasionally	Somewhat high	No	Yes	98	2	1
Yes	Dharmpur JJ	Somewhat high	Extreme	Low	Extreme	No	No	98	2	1
Yes	Dharmpur JJ	Extreme	Low	Negligible/absent	Somewhat high	Yes	Yes	1	1	1
Yes	E-block,Path	Extreme	Somewhat high	Higher at times/occasionally	Higher at times/occasionally	Yes	Yes	98	2	1
Yes	E-block,Path	Extreme	Extreme	Low	Extreme	No	No	4	2	1
Yes	E-block,Path	Somewhat high	Somewhat high	Higher at times/occasionally	Higher at times/occasionally	Yes	Yes	98	2	1
Yes	E-block,Path	Extreme	Low	Low	Extreme	No	No	5	2	98
Yes	E-block,Path	Higher at times/occasionally		Low	Extreme	No	No	2	2	1
Yes	E-block,Path	Somewhat high	Somewhat high	Higher at times/occasionally	Higher at times/occasionally	No	No	98	2	1
Yes	E-block,Path	Extreme	Extreme	Somewhat high	Somewhat high	Yes	Yes	98	2	1
Yes	E-block,Path	Extreme	Low	Low	Extreme	No	No	2	2	1
Yes	E-block,Path	Higher at times/occasionally		Low	Extreme	No	No	2	2	1
Yes	E-block,Path	Extreme	Extreme	Low	Extreme	No	Yes	4	1	1
Yes	F1-F2 & G Bl	Somewhat high		Low	Low	No	No	3	2	1
Yes	F1-F2 & G Bl	Extreme	Higher at times/occasionally	Somewhat high	Extreme	No	Yes	3	3	1
Yes	F1-F2 & G Bl	Somewhat high		Negligible/absent	Higher at times/occasionally	No	No	3	4	1
Yes	F1-F2 & G Bl	Higher at times/occasionally	Somewhat high			Yes	Yes	3	2	3
Yes	F1-F2 & G Bl	Somewhat high	Somewhat high	Low	Low	No	Yes	3	2	1
Yes	F1-F2 & G Bl	Extreme	Somewhat high	Low	Higher at times/occasionally	No	No	6	4	2
Yes	F1-F2 & G Bl	Extreme	Higher at times/occasionally	Low	Extreme	No	Yes	3	3	1
Yes	F1-F2 & G Bl	Low		Higher at times/occasionally	Low	No	No	3	4	2
Yes	F1-F2 & G Bl	Extreme		Low	Higher at times/occasionally	No	Yes	3	2	1
Yes	F1-F2 & G Bl	Low	Higher at times/occasionally	Somewhat high	Extreme	No	Yes	3	3	1
Yes	F1-F2 & G Bl	Low	Higher at times/occasionally	Extreme	Somewhat high	Yes	Yes	3	3	1
Yes	F1-F2 & G Bl	Extreme	Somewhat high	Low	Higher at times/occasionally	No	No	3	2	2
Yes	F1-F2 & G Bl	Low	Higher at times/occasionally	Extreme	Somewhat high	No	Yes	3	3	1
Yes	F1-F2 & G Bl	Higher at times/occasionally	Extreme	Somewhat high	Low	No	Yes	3	2	3
Yes	F1-F2 & G Bl	Low	Somewhat high	Higher at times/occasionally	Extreme	No	Yes	3	3	1
Yes	F1-F2 & G Bl	Extreme	Higher at times/occasionally	Somewhat high	Low	No	No	6	2	3
Yes	F1-F2 & G Bl	Low	Somewhat high	Extreme	Higher at times/occasionally	No	No	3	3	1
Yes	F1-F2 & G Bl	Extreme		Low	Higher at times/occasionally	No	Yes	3	2	1
Yes	F1-F2 & G Bl	Higher at times/occasionally		Higher at times/occasionally		No	Yes	3	3	1
Yes	F1-F2 & G Bl	Somewhat high		Low	Low	No	Yes	3	2	1
Yes	F1-F2 & G Bl	Extreme	Somewhat high	Higher at times/occasionally	Low	No	No	3	2	2
Yes	F1-F2 & G Bl	Somewhat high	Somewhat high	Low	Low	No	Yes	3	3	1
Yes	F1-F2 & G Bl	Low	Higher at times/occasionally	Extreme	Somewhat high	No	No	3	3	1
Yes	F1-F2 & G Bl	Low	Somewhat high	Higher at times/occasionally	Extreme	No	Yes	3	3	1
Yes	F1-F2 & G Bl	Low	Somewhat high	Higher at times/occasionally	Extreme	Yes	Yes	3	2	3
Yes	F1-F2 & G Bl	Somewhat high	Negligible/absent	Low	Low	No	Yes	3	2	1
Yes	F1-F2 & G Bl	Low	Extreme	Higher at times/occasionally	Somewhat high	No	Yes		2	3
Yes	F1-F2 & G Bl	Somewhat high	Somewhat high	Low	Low	No	No	3	2	2
Yes	F1-F2 & G Bl	Higher at times/occasionally	Low	Somewhat high	Extreme	No	No	3	2	3
Yes	F1-F2 & G Bl	Low	Higher at times/occasionally	Somewhat high	Extreme	Yes	No	3	2	3
Yes	F1-F2 & G Bl	Somewhat high	Higher at times/occasionally	Low	Extreme	No	No	3	4	2
Yes	F1-F2 & G Bl	Low	Higher at times/occasionally	Extreme	Somewhat high	No	Yes	98	3	1
Yes	F1-F2 & G Bl	Low	Somewhat high	Somewhat high	Extreme	No	Yes	3	3	1
Yes	F1-F2 & G Bl	Low	Extreme	Negligible/absent	Somewhat high	No	Yes	3	3	1
Yes	F1-F2 & G Bl	Extreme	Higher at times/occasionally	Low	Negligible/absent	No	No	3	4	1
Yes	F1-F2 & G Bl	Low	Higher at times/occasionally			No	No	3	3	1
Yes	F1-F2 & G Bl	Low	Higher at times/occasionally	Somewhat high	Extreme	Yes	No	3	2	3
Yes	F1-F2 & G Bl	Somewhat high	Somewhat high	Low	Low	No	Yes	3	2	1
Yes	F1-F2 & G Bl	Extreme		Low	Higher at times/occasionally	No	No	3	4	1
Yes	G Block - Gu	Low	Somewhat high	Extreme	Higher at times/occasionally	No	No	5	3	1
Yes	G Block - Gu	Extreme	Extreme	Extreme	Extreme	No	No	2	2	1
Yes	G Block - Gu	Extreme	Negligible/absent	Negligible/absent	Negligible/absent	No	Yes	6	2	1
Yes	G Block - Gu	Extreme	Somewhat high	Higher at times/occasionally	Higher at times/occasionally	Yes	Yes	98	4	1
Yes	G Block - Gu	Extreme	Somewhat high	Negligible/absent	Somewhat high	No	No	3	2	1
Yes	G Block - Gu	Extreme	Somewhat high	Higher at times/occasionally	Higher at times/occasionally	Yes	Yes	98	4	1
Yes	G Block - Gu	Somewhat high	Extreme	Low	Somewhat high	Yes	Yes	98	1	1
Yes	G Block - Gu	Extreme	Low	Negligible/absent	Negligible/absent	No	Yes	1	1	1
Yes	G Block - Gu	Low	Higher at times/occasionally	Low	Negligible/absent	No	No	3	3	1
Yes	G Block - Gu	Extreme	Extreme	Extreme	Extreme	No	No	2	4	1
Yes	G Block - Gu	Extreme			Low	No	No	2	2	1
Yes	G Block - Gu	Somewhat high	Somewhat high	Somewhat high	Somewhat high	Yes	Yes	98	4	1
Yes	G Block - Gu	Extreme	Negligible/absent	Negligible/absent	Negligible/absent	No	Yes	8	2	1
Yes	G Block - Gu	Extreme	Extreme	Extreme	Extreme	No	Yes	2	4	1
Yes	G Block - Gu	Extreme	Somewhat high	Somewhat high	Somewhat high	Yes	Yes	98	1	1
Yes	G Block - Gu	Extreme	Negligible/absent	Negligible/absent	Negligible/absent	Yes	Yes	6	2	1
Yes	G Block - Gu	Somewhat high	Somewhat high	Higher at times/occasionally	Higher at times/occasionally	Yes	Yes	98	4	1
Yes	G Block - Gu	Extreme	Extreme	Low	Low	Yes	Yes	98	2	1
Yes	G Block - Gu	Somewhat high	Somewhat high	Low	Low	No	Yes	98	4	1
Yes	G Block - Gu	Extreme	Extreme	Extreme	Extreme	No	No	2	1	3
Yes	G Block - Gu	Extreme	Negligible/absent	Low	Negligible/absent	No	Yes	1	1	1
Yes	G Block - Gu	Extreme	Low	Negligible/absent	Negligible/absent	No	No	1	1	1
Yes	G Block - Gu	Extreme		Extreme	Extreme	No	No	2	4	1
Yes	G Block - Gu	Extreme	Extreme	Extreme	Extreme	No	No	2	2	1
Yes	G Block - Gu	Extreme	Extreme	Extreme	Extreme	No	No	2	1	1
Yes	G Block - Gu	Extreme	Somewhat high	Higher at times/occasionally	Higher at times/occasionally	No	Yes	98	4	1
Yes	G Block - Gu	Extreme	Somewhat high	Low	Low	Yes	Yes	98	4	1
Yes	G Block - Gu	Extreme	Somewhat high	Somewhat high	Low	Yes	Yes	98	1	1
Yes	G Block - Gu	Extreme	Somewhat high	Low	Negligible/absent	No	Yes	1	2	1
Yes	G Block - Gu	Extreme	Negligible/absent	Negligible/absent	Negligible/absent	No	Yes	1	1	1
Yes	G Block - Gu	Extreme	Somewhat high	Low	Somewhat high	Yes	Yes	98	1	1
Yes	Gola Kaun, T	Higher at times/occasionally	Low	Low	Low	Yes	Yes	6	2	1
Yes	Gola Kaun, T	Higher at times/occasionally	Low	Low	Higher at times/occasionally	Yes	Yes	6	2	1
Yes	Gola Kaun, T	Low			Somewhat high	No	No	6	4	2
Yes	Gola Kaun, T	Higher at times/occasionally	Low	Negligible/absent		No	Yes	6	3	3
Yes	Gola Kaun, T	Somewhat high			Somewhat high	No	No	6	2	2
Yes	Gola Kaun, T	Higher at times/occasionally	Somewhat high	Low	Higher at times/occasionally	Yes	Yes	6	2	1
Yes	Gola Kaun, T	Somewhat high	Negligible/absent	Low	Extreme	No	No	6	2	2
Yes	Gola Kaun, T	Extreme	Somewhat high	Negligible/absent	Extreme	Yes	Yes	6	3	1
Yes	Gola Kaun, T	Extreme	Somewhat high	Negligible/absent	Extreme	No	No	6	3	1
Yes	Gola Kaun, T	Higher at times/occasionally	Low	Low	Low	Yes	Yes	6	2	1
Yes	Gola Kaun, T	Extreme	Extreme	Somewhat high	Extreme	Yes	Yes	6	2	1
Yes	Gola Kaun, T	Low	Low	Low	Low	Yes	Yes	6	2	1
Yes	Gola Kaun, T	Low			Somewhat high	No	No	6	2	2
Yes	Gola Kaun, T	Low	Low	Low	Somewhat high	Yes	Yes	6	3	3
Yes	Gola Kaun, T	Extreme	Extreme	Somewhat high	Extreme	Yes	Yes	6	3	1
Yes	Gola Kaun, T	Somewhat high		Low	Extreme	No	Yes	6	3	2
Yes	Gola Kaun, T	Higher at times/occasionally	Somewhat high	Low	Higher at times/occasionally	No	Yes	6	4	1
Yes	Gola Kaun, T	Somewhat high	Low	Low	Higher at times/occasionally	Yes	Yes	6	4	1
Yes	Gola Kaun, T	Low			Somewhat high	No	No	6	2	2
Yes	Gola Kaun, T	Somewhat high	Negligible/absent	Negligible/absent	Somewhat high	No	No	6	3	1
Yes	H- Block Jah	Somewhat high	Somewhat high	Low	Low	No	Yes	98	1	1
Yes	H- Block Jah	Extreme	Negligible/absent	Negligible/absent	Negligible/absent	No	No	2	2	1
Yes	H- Block Jah	Negligible/absent	Low	Somewhat high	Higher at times/occasionally	No	No	3	2	1
Yes	H- Block Jah	Higher at times/occasionally	Low	Low	Low	No	Yes	98	2	1
Yes	H- Block Jah	Somewhat high	Higher at times/occasionally	Low	Extreme	No	No	3	2	1
Yes	H- Block Jah	Low	Negligible/absent	Low	Somewhat high	No	No	2	2	1
Yes	H- Block Jah	Extreme	Extreme	Extreme	Extreme	No	No	2	1	1
Yes	H- Block Jah	Extreme	Somewhat high	Higher at times/occasionally	Higher at times/occasionally	No	Yes	98	2	1
Yes	H- Block Jah	Extreme	Negligible/absent	Negligible/absent	Negligible/absent	No	No	2	2	1
Yes	H- Block Jah	Somewhat high	Higher at times/occasionally	Somewhat high	Low	No	No	2	2	1
Yes	H- Block Jah	Extreme	Negligible/absent	Negligible/absent	Negligible/absent	No	No	2	2	1
Yes	H- Block Jah	Somewhat high	Somewhat high	Low	Low	No	Yes	98	2	1
Yes	H- Block Jah	Extreme	Extreme	Somewhat high	Somewhat high	Yes	Yes	98	2	1
Yes	H- Block Jah	Somewhat high	Somewhat high	Higher at times/occasionally	Higher at times/occasionally	No	No	3	2	1
Yes	H- Block Jah	Low	Low	Low	Low	No	No	2	1	1
Yes	H- Block Jah	Somewhat high	Somewhat high	Somewhat high	Low	No	Yes	98	1	1
Yes	H- Block Jah	Somewhat high	Somewhat high	Higher at times/occasionally	Higher at times/occasionally	No	Yes	98	2	1
Yes	H- Block Jah	Somewhat high	Extreme	Higher at times/occasionally	Low	No	No	3	3	1
Yes	H- Block Jah	Low	Somewhat high	Extreme	Negligible/absent	No	No	3	2	1
Yes	H- Block Jah	Somewhat high	Somewhat high	Low	Low	No	Yes	98	2	1
Yes	H- Block Jah	Extreme	Negligible/absent	Negligible/absent	Negligible/absent	No	No	2	2	1
Yes	H2 Block Jah	Extreme	Extreme	Low	Extreme	No	Yes	5	2	1
Yes	H2 Block Jah	Extreme	Somewhat high	Low	Low	Yes	Yes	98	2	1
Yes	H2 Block Jah	Somewhat high	Extreme	Higher at times/occasionally	Low	No	No	2	2	1
Yes	H2 Block Jah	Somewhat high			Extreme	No	No	2	2	1
Yes	H2 Block Jah	Somewhat high	Low	Negligible/absent	Higher at times/occasionally	No	No	3	2	1
Yes	H2 Block Jah	Extreme	Extreme	Somewhat high	Higher at times/occasionally	No	No	98	4	1
Yes	H2 Block Jah	Somewhat high	Low	Negligible/absent	Higher at times/occasionally	No	No	3	2	1
Yes	H2 Block Jah	Somewhat high	Somewhat high			No	No	2	2	1
Yes	H2 Block Jah	Somewhat high	Higher at times/occasionally	Low	Negligible/absent	No	No	3	2	1
Yes	H2 Block Jah	Somewhat high	Low	Negligible/absent	Higher at times/occasionally	No	No	2	2	1
Yes	H2 Block Jah	Extreme	Extreme	Low	Extreme	No	No	5	2	1
Yes	H2 Block Jah	Extreme	Extreme	Extreme	Extreme	No	No	2	2	1
Yes	H2 Block Jah	Extreme	Extreme	Somewhat high	Higher at times/occasionally	Yes	Yes	98	2	1
Yes	H2 Block Jah	Somewhat high	Higher at times/occasionally	Low	Negligible/absent	No	No	2	2	1
Yes	H2 Block Jah	Somewhat high			Somewhat high	Yes	No	2	2	1
Yes	H2 Block Jah	Extreme	Extreme	Somewhat high	Somewhat high	Yes	Yes	98	2	1
Yes	H2 Block Jah	Extreme	Extreme	Somewhat high	Extreme	Yes	Yes	5	2	1
Yes	H2 Block Jah	Extreme	Extreme	Somewhat high	Somewhat high	Yes	Yes	98	4	1
Yes	H2 Block Jah	Somewhat high	Higher at times/occasionally	Low	Negligible/absent	No	No	2	2	1
Yes	H2 Block Jah	Low			Extreme	No	No	2	2	1
Yes	H2 Block Jah	Low			Low	No	No	3	2	1
Yes	H2 Block Jah	Extreme			Extreme	Yes	No	3	2	1
Yes	H2 Block Jah	Extreme	Somewhat high	Higher at times/occasionally	Higher at times/occasionally	Yes	Yes	98	4	1
Yes	H2 Block Jah	Extreme	Somewhat high	Higher at times/occasionally	Higher at times/occasionally	Yes	Yes	98	2	1
Yes	H2 Block Jah	Extreme		Low	Low	Yes	No	2	3	1
Yes	H2 Block Jah	Higher at times/occasionally				No	No	2	2	1
Yes	Hafiz Nagar	Extreme	Somewhat high	Low	Somewhat high	Yes	No	5	2	3
Yes	Hafiz Nagar	Extreme	Low	Negligible/absent	Extreme	Yes	No	5	2	3
Yes	Indira Kalya	Extreme	Negligible/absent	Low	Extreme	Yes	Yes	6	3	3
Yes	Indira Kalya	Somewhat high			Somewhat high	No	No	6	2	2
Yes	Indira Kalya	Higher at times/occasionally		Negligible/absent		No	Yes	6	2	1
Yes	Indira Kalya	Extreme				No	Yes	6	2	1
Yes	Indira Kalya	Somewhat high			Somewhat high	No	No	6	2	2
Yes	Indira Kalya	Somewhat high	Low	Low	Higher at times/occasionally	Yes	Yes	6	2	1
Yes	Indira Kalya	Extreme	Somewhat high	Higher at times/occasionally	Low	No	Yes	6	2	4
Yes	Indira Kalya	Extreme	Extreme	Low	Extreme	Yes	Yes	6	2	3
Yes	Indira Kalya	Extreme		Higher at times/occasionally	Low	No	Yes	6	2	1
Yes	Indira Kalya	Higher at times/occasionally		Higher at times/occasionally		No	No	6	3	1
Yes	Indira Kalya	Extreme	Extreme	Higher at times/occasionally	Negligible/absent	Yes	Yes	6	2	1
Yes	Indira Kalya	Extreme		Somewhat high	Extreme	No	No	6	2	1
Yes	Indira Kalya	Extreme		Somewhat high	Extreme	No	No	6	2	1
Yes	Indira Kalya	Somewhat high		Low	Extreme	No	No	6	2	1
Yes	Indira Kalya	Somewhat high			Somewhat high	No	No	6	2	1
Yes	Indira Kalya	Somewhat high			Somewhat high	No	No	6	2	2
Yes	Indira Kalya	Higher at times/occasionally	Low	Low	Higher at times/occasionally	Yes	Yes	6	2	1
Yes	Indira Kalya	Higher at times/occasionally	Low	Low	Higher at times/occasionally	Yes	Yes	6	2	1
Yes	Indira Kalya	Extreme	Somewhat high	Negligible/absent	Somewhat high	No	Yes	6	2	1
Yes	ITI K Block	Extreme	Extreme	Somewhat high	Higher at times/occasionally	Yes	Yes	98	2	1
Yes	ITI K Block	Extreme		Extreme	Extreme	No	No	2	2	1
Yes	ITI K Block	Extreme			Higher at times/occasionally	No	No	2	2	1
Yes	ITI K Block	Extreme	Extreme	Somewhat high	Higher at times/occasionally	Yes	Yes	98	2	1
Yes	ITI K Block	Extreme			Extreme	No	No	2	2	1
Yes	ITI K Block	Somewhat high			Low	No	No	3	2	1
Yes	ITI K Block	Extreme	Extreme	Somewhat high	Higher at times/occasionally	Yes	Yes	98	2	1
Yes	ITI K Block	Extreme	Negligible/absent	Negligible/absent	Extreme	No	No	2	2	1
Yes	ITI K Block	Extreme			Somewhat high	No	No	3	2	1
Yes	ITI K Block	Extreme	Extreme	Somewhat high	Somewhat high	No	No	2	2	1
Yes	ITI K Block	Extreme	Extreme	Extreme	Extreme	No	No	2	2	1
Yes	ITI K Block	Extreme	Extreme	Higher at times/occasionally	Higher at times/occasionally	Yes	Yes	98	2	1
Yes	ITI K Block	Somewhat high			Low	No	No	2	2	1
Yes	ITI K Block	Somewhat high			Negligible/absent	No	No	2	2	1
Yes	ITI K Block	Extreme	Somewhat high	Low	Low	No	Yes	98	2	1
Yes	ITI K Block	Somewhat high	Somewhat high	Higher at times/occasionally	Higher at times/occasionally	No	No	98	2	1
Yes	ITI K Block	Extreme			Extreme	No	No	2	2	1
Yes	ITI K Block	Extreme			Extreme	No	No	2	2	1
Yes	J.J Cam Rakh	Extreme	Extreme	Low	Extreme	No	No	4	1	2
Yes	J.J Cam Rakh	Somewhat high			Low	No	No	4	1	3
Yes	J.J Cam Rakh	Extreme			Somewhat high	No	No	4	1	3
Yes	J.J Cam Rakh	Higher at times/occasionally	Low	Low	Low	No	No	2	1	3
Yes	J.J Cam Rakh	Extreme	Extreme	Low	Extreme	No	No	4	2	98
Yes	J.J Cam Rakh	Extreme	Extreme	Low	Extreme	No	No	4	2	98
Yes	J.J Cam Rakh	Extreme	Extreme	Low	Extreme	No	No	4	2	98
Yes	J.J Cam Rakh	Extreme	Low	Low	Low	No	No	2	2	3
Yes	J.J Cam Rakh	Low	Low	Low	Low	Yes	No	2	2	98
Yes	J.J Cam Rakh	Somewhat high			Higher at times/occasionally	No	No	4	1	3
Yes	J.J Cam Rakh	Extreme	Negligible/absent	Negligible/absent	Negligible/absent	No	No	4	2	98
Yes	J.J Cam Rakh	Somewhat high	Somewhat high	Higher at times/occasionally	Extreme	No	No	2	2	98
Yes	J.J Cam Rakh	Low		Somewhat high	Somewhat high	No	No	4	2	98
Yes	J.J Cam Rakh	Extreme	Extreme	Somewhat high	Somewhat high	Yes	Yes	98	2	3
Yes	J.L. Nehru C	Extreme	Somewhat high			No	Yes	6	2	3
Yes	J.L. Nehru C	Higher at times/occasionally	Low	Low	Low	No	No	6	2	2
Yes	J.L. Nehru C	Low	Negligible/absent		Somewhat high	No	No	6	2	3
Yes	J.L. Nehru C	Somewhat high	Low	Somewhat high	Extreme	No	No	3	2	1
Yes	J.L. Nehru C	Somewhat high	Somewhat high	Negligible/absent	Higher at times/occasionally	No	Yes	6	2	3
Yes	J.L. Nehru C	Extreme	Extreme	Negligible/absent	Extreme	Yes	Yes	6	2	1
Yes	J.L. Nehru C	Extreme	Low	Negligible/absent	Somewhat high	Yes	Yes	6	2	1
Yes	J.L. Nehru C	Extreme	Low	Low	Somewhat high	No	No	5	3	2
Yes	J.L. Nehru C	Low			Somewhat high	No	No	6	2	1
Yes	J.L. Nehru C	Somewhat high	Extreme	Low	Somewhat high	No	No	3	3	1
Yes	J.L. Nehru C	Somewhat high			Somewhat high	No	No	6	2	1
Yes	J.L. Nehru C	Low		Low	Extreme	No	No	3	3	1
Yes	J.L. Nehru C	Low			Somewhat high	No	No	6	3	3
Yes	J.L. Nehru C	Low	Low	Low	Extreme	No	No	3	3	1
Yes	J.L. Nehru C	Higher at times/occasionally			Low	No	No	6	4	1
Yes	J.L. Nehru C	Somewhat high		Somewhat high	Extreme	No	No	6	2	1
Yes	J.L. Nehru C	Higher at times/occasionally			Low	No	No	6	4	4
Yes	J.L. Nehru C	Low		Somewhat high	Extreme	No	No	3	2	1
Yes	J.L. Nehru C	Extreme	Low		Somewhat high	No	Yes	6	2	1
Yes	J.L. Nehru C	Low	Extreme	Low	Higher at times/occasionally	No	No	6	2	3
Yes	J.L. Nehru C	Low			Somewhat high	No	No	6	3	3
Yes	J.L. Nehru C	Extreme	Somewhat high	Somewhat high	Extreme	No	No	3	2	2
Yes	J.L. Nehru C	Extreme	Somewhat high	Low	Extreme	No	No	3	3	2
Yes	J&K Block-Ja	Extreme	Extreme	Extreme	Extreme	No	No	2	2	1
Yes	J&K Block-Ja	Extreme	Extreme	Somewhat high	Higher at times/occasionally	Yes	Yes	98	2	1
Yes	J&K Block-Ja	Low		Low	Extreme	No	No	2	2	1
Yes	J&K Block-Ja	Extreme	Extreme	Low	Extreme	Yes	Yes	5	2	1
Yes	J&K Block-Ja	Extreme	Somewhat high	Somewhat high	Extreme	Yes	No	2	2	1
Yes	J&K Block-Ja	Extreme	Extreme	Low	Extreme	No	No	2	2	1
Yes	J&K Block-Ja	Extreme	Extreme	Somewhat high	Somewhat high	Yes	Yes	98	2	1
Yes	J&K Block-Ja	Somewhat high		Low		No	No	2	2	1
Yes	J&K Block-Ja	Extreme	Low	Low	Low	No	No	2	2	1
Yes	Janta camp,	Extreme	Extreme	Low	Somewhat high	Yes	No	5	1	3
Yes	Janta camp,	Extreme	Extreme	Negligible/absent	Negligible/absent	No	No	5	1	3
Yes	Janta camp,	Extreme	Somewhat high	Low	Somewhat high	No	No	5	1	3
Yes	Janta camp,	Extreme	Somewhat high	Extreme	Somewhat high	Yes	No	4	1	1
Yes	Janta camp,	Extreme	Somewhat high	Extreme	Somewhat high	No	No	4	1	3
Yes	Janta camp,	Extreme	Somewhat high	Higher at times/occasionally	Higher at times/occasionally	No	No	4	2	3
Yes	Janta camp,	Extreme	Extreme	Low	Higher at times/occasionally	No	No	5	1	3
Yes	Janta camp,	Extreme	Low	Negligible/absent	Somewhat high	No	No	5	2	3
Yes	Janta camp,	Somewhat high	Extreme	Somewhat high	Extreme	No	No	4	1	3
Yes	Janta camp,	Somewhat high	Somewhat high	Higher at times/occasionally	Somewhat high	No	No	4	1	3
Yes	Janta camp,	Extreme	Somewhat high	Low	Higher at times/occasionally	No	No	5	3	2
Yes	Janta camp,	Extreme	Extreme	Low	Higher at times/occasionally	No	No	5	1	3
Yes	Janta camp,	Extreme	Somewhat high	Low	Somewhat high	No	No	5	1	3
Yes	Janta camp,	Extreme	Somewhat high	Extreme	Extreme	Yes	Yes	4	1	1
Yes	Janta camp,	Extreme	Extreme	Somewhat high	Extreme	Yes	Yes	4	3	2
Yes	Janta Jeevan	Low			Somewhat high	No	No	6	3	1
Yes	Janta Jeevan	Low	Higher at times/occasionally	Negligible/absent	Low	No	No	6	3	1
Yes	Janta Jeevan	Extreme	Extreme	Negligible/absent	Negligible/absent	Yes	Yes	6	1	2
Yes	Janta Jeevan	Extreme	Extreme	Negligible/absent	Negligible/absent	Yes	Yes	6	4	1
Yes	Janta Jeevan	Negligible/absent	Somewhat high	Higher at times/occasionally	Low	No	Yes	6	3	2
Yes	Janta Jeevan	Low			Somewhat high	No	No	6	3	1
Yes	Janta Jeevan	Low			Somewhat high	No	No	6	3	1
Yes	Janta Jeevan	Low	Higher at times/occasionally	Somewhat high	Extreme	No	No	6	3	3
Yes	Janta Jeevan	Somewhat high		Low	Somewhat high	No	Yes	6	3	4
Yes	Janta Jeevan	Low		Negligible/absent		No	Yes	6	3	3
Yes	Janta Jeevan	Low	Somewhat high	Somewhat high	Extreme	No	No	6	3	4
Yes	Janta Jeevan	Extreme	Extreme	Extreme	Extreme	Yes	Yes	6	2	1
Yes	Janta Jeevan	Low	Somewhat high	Low	Extreme	No	No	6	3	4
Yes	Janta Jeevan	Higher at times/occasionally		Higher at times/occasionally	Higher at times/occasionally	No	No	6	2	4
Yes	Janta Jeevan	Low			Somewhat high	No	No	6	3	1
Yes	Janta Jeevan	Somewhat high	Low		Somewhat high	No	No	6	3	1
Yes	Janta Jeevan	Extreme	Higher at times/occasionally	Higher at times/occasionally	Extreme	No	No	6	3	4
Yes	Janta Jeevan	Higher at times/occasionally	Somewhat high	Low	Somewhat high	No	No	6	3	4
Yes	Janta Jeevan	Low	Low	Low	Somewhat high	Yes	Yes	6	3	98
Yes	Janta Jeevan	Extreme	Low	Low	Extreme	No	No	6	3	4
Yes	Janta Jeevan	Somewhat high	Somewhat high	Extreme		Yes	Yes	6	2	2
Yes	Janta Jeevan	Extreme	Low	Negligible/absent	Low	No	No	6	3	4
Yes	Janta Jeevan	Higher at times/occasionally		Higher at times/occasionally	Higher at times/occasionally	Yes	Yes	6	4	4
Yes	Janta Jeevan	Somewhat high	Negligible/absent		Somewhat high	No	No	6	2	1
Yes	Janta Jeevan	Low	Low	Somewhat high	Extreme	No	No	6	3	4
Yes	Janta Jeevan	Somewhat high			Somewhat high	No	No	6	3	1
Yes	Janta Jeevan	Low		Low	Extreme	No	No	6	2	4
Yes	Janta Jeevan	Extreme	Somewhat high	Low	Extreme	No	No	6	3	4
Yes	Janta Jeevan	Low		Low	Extreme	No	No	6	2	4
Yes	Janta Jeevan	Higher at times/occasionally		Somewhat high		No	Yes	6	3	1
Yes	Janta Jeevan	Somewhat high	Somewhat high	Somewhat high	Somewhat high	Yes	Yes	6	2	2
Yes	Janta Jeevan	Extreme		Low	Extreme	No	No	6	2	2
Yes	Janta Jeevan	Extreme	Somewhat high	Low		No	Yes	6	3	4
Yes	Janta Jeevan	Somewhat high	Somewhat high	Negligible/absent	Negligible/absent	Yes	Yes	6	2	2
Yes	Janta Jeevan	Somewhat high			Somewhat high	No	No	6	2	2
Yes	Janta Jeevan	Extreme	Extreme	Higher at times/occasionally	Low	No	Yes	6	3	4
Yes	Janta Jeevan	Low	Low		Low	Yes	Yes	6	2	4
Yes	Janta Jeevan	Low	Somewhat high	Low	Extreme	No	No	6	3	4
Yes	Janta Jeevan	Extreme		Low	Extreme	No	No	6	3	4
Yes	Janta Jeevan	Somewhat high	Higher at times/occasionally	Low	Higher at times/occasionally	No	Yes	6	3	4
Yes	Janta Jeevan	Extreme		Low	Extreme	No	Yes	6	2	4
Yes	Janta Jeevan	Extreme		Low	Somewhat high	No	Yes	6	2	4
Yes	Janta Jeevan	Somewhat high		Higher at times/occasionally	Somewhat high	No	Yes	6	3	4
Yes	Janta Jeevan	Higher at times/occasionally			Higher at times/occasionally	Yes	Yes	6	2	4
Yes	Janta Jeevan	Somewhat high		Low	Extreme	No	No	6	4	1
Yes	Janta Jeevan	Extreme		Low	Negligible/absent	No	Yes	6	3	4
Yes	Janta Jeevan	Extreme		Low	Extreme	No	No	6	2	4
Yes	Janta Jeevan	Extreme	Low	Low	Negligible/absent	No	Yes	6	2	1
Yes	Janta Jeevan	Somewhat high	Negligible/absent		Somewhat high	No	No	6	2	1
Yes	Janta Jeevan	Low			Somewhat high	No	No	6	2	4
Yes	Janta Jeevan	Low	Somewhat high	Somewhat high	Extreme	No	No	6	3	4
Yes	Janta Jeevan	Somewhat high	Extreme	Low	Higher at times/occasionally	No	No	6	3	3
Yes	Janta Jeevan	Low	Negligible/absent		Somewhat high	No	No	6	2	1
Yes	Janta Jeevan	Extreme		Low	Extreme	No	No	6	2	2
Yes	Janta Jeevan	Low	Somewhat high	Somewhat high	Extreme	No	No	6	3	4
Yes	Janta Jeevan	Extreme	Extreme	Negligible/absent	Negligible/absent	Yes	Yes	6	3	4
Yes	Janta Jeevan	Extreme	Negligible/absent	Low	Somewhat high	No	No	6	3	4
Yes	Janta Jeevan	Somewhat high			Higher at times/occasionally	Yes	Yes	6	2	1
Yes	Janta Jeevan	Extreme	Somewhat high	Higher at times/occasionally	Extreme	No	No	6	3	2
Yes	Janta Jeevan	Low	Somewhat high	Low	Somewhat high	No	No	6	3	4
Yes	Janta Jeevan	Extreme		Low	Extreme	No	No	6	3	4
Yes	Janta Jeevan	Extreme	Extreme	Low	Extreme	Yes	Yes	6	2	2
Yes	Janta Jeevan	Low		Somewhat high	Extreme	No	No	6	3	4
Yes	Janta Jeevan	Extreme		Somewhat high	Extreme	No	No	6	3	4
Yes	Janta Jeevan	Low		Low	Extreme	No	No	6	2	4
Yes	Janta Jeevan	Low			Higher at times/occasionally	No	No	6	4	4
Yes	Janta Jeevan	Somewhat high		Low	Negligible/absent	No	Yes	6	3	4
Yes	Janta Jeevan	Extreme	Extreme	Somewhat high	Extreme	Yes	Yes	6	3	1
Yes	Janta Jeevan	Somewhat high	Higher at times/occasionally	Higher at times/occasionally	Somewhat high	No	No	6	2	4
Yes	Janta Jeevan	Extreme	Low	Low	Extreme	No	No	6	3	98
Yes	Janta Jeevan	Extreme	Somewhat high	Low	Extreme	No	No	6	3	4
Yes	Janta Jeevan	Low	Extreme	Higher at times/occasionally	Extreme	No	No	6	3	3
Yes	Janta Jeevan	Low		Somewhat high	Extreme	No	No	6	3	4
Yes	Janta Jeevan	Extreme		Somewhat high	Extreme	No	No	6	3	1
Yes	Janta Jeevan	Low	Higher at times/occasionally	Negligible/absent	Low	No	No	6	3	4
Yes	Janta Mazdoo	Extreme	Somewhat high	Extreme	Somewhat high	No	No	98	3	2
Yes	Janta Mazdoo	Low	Low	Low	Somewhat high	No	No	98	3	3
Yes	Janta Mazdoo	Somewhat high	Somewhat high	Extreme	Somewhat high	Yes	Yes	98	3	3
Yes	Janta Mazdoo	Somewhat high	Low	Low	Somewhat high	No	Yes	98	3	3
Yes	Janta Mazdoo	Extreme	Negligible/absent	Negligible/absent	Higher at times/occasionally	No	No	6	3	4
Yes	Janta Mazdoo	Extreme	Low	Low	Extreme	No	No	98	3	1
Yes	Janta Mazdoo	Low	Low	Low	Somewhat high	No	No	98	3	3
Yes	Janta Mazdoo	Low	Low	Low	Somewhat high	No	No	98	3	3
Yes	Janta Mazdoo	Extreme	Somewhat high	Negligible/absent	Somewhat high	No	No	6	3	2
Yes	Janta Mazdoo	Extreme	Low	Low	Extreme	No	No	98	3	2
Yes	Janta Mazdoo	Extreme	Low	Negligible/absent		No	No	6	3	2
Yes	Janta Mazdoo	Extreme	Negligible/absent	Higher at times/occasionally	Somewhat high	No	No	6	3	2
Yes	Janta Mazdoo	Extreme	Extreme	Negligible/absent	Low	No	No	6	3	2
Yes	Janta Mazdoo	Low	Low	Negligible/absent	Somewhat high	Yes	Yes	6	3	3
Yes	Janta Mazdoo	Extreme	Low	Low	Extreme	No	No	98	3	2
Yes	Janta Mazdoo	Low	Low	Low	Somewhat high	No	No	98	3	3
Yes	Janta Mazdoo	Somewhat high	Extreme	Somewhat high	Somewhat high	No	No	8	3	2
Yes	Janta Mazdoo	Somewhat high	Somewhat high	Higher at times/occasionally	Low	No	No	8	3	2
Yes	Janta Mazdoo	Somewhat high	Somewhat high	Higher at times/occasionally	Negligible/absent	No	No	6	3	2
Yes	Janta Mazdoo	Extreme	Extreme	Low	Extreme	No	Yes	98	3	1
Yes	Janta Mazdoo	Low	Somewhat high	Low	Extreme	No	No	98	3	3
Yes	Janta Mazdoo	Low	Low	Negligible/absent	Low	No	No	6	3	3
Yes	Janta Mazdoo	Somewhat high	Somewhat high	Higher at times/occasionally	Low	No	No	8	3	2
Yes	Janta Mazdoo	Somewhat high	Somewhat high	Extreme	Somewhat high	Yes	Yes	98	3	2
Yes	Janta Mazdoo	Extreme	Low	Negligible/absent	Negligible/absent	No	No	6	3	2
Yes	Janta Mazdoo	Somewhat high	Higher at times/occasionally	Negligible/absent	Extreme	No	No	6	3	4
Yes	Janta Mazdoo	Extreme	Somewhat high	Extreme	Somewhat high	No	No	98	3	3
Yes	Janta Mazdoo	Extreme	Somewhat high	Extreme	Somewhat high	No	No	98	3	3
Yes	Janta Mazdoo	Extreme	Somewhat high	Extreme	Extreme	No	No	98	3	3
Yes	Janta Mazdoo	Somewhat high	Somewhat high	Extreme	Somewhat high	Yes	Yes	98	3	2
Yes	Janta Mazdoo	Extreme	Somewhat high	Extreme	Somewhat high	No	No	98	3	3
Yes	Janta Mazdoo	Extreme	Somewhat high	Extreme	Somewhat high	No	No	98	3	3
Yes	Janta Mazdoo	Somewhat high	Somewhat high	Somewhat high	Extreme	Yes	Yes	98	3	2
Yes	Janta Mazdoo	Extreme	Somewhat high	Negligible/absent	Low	No	No	6	3	2
Yes	Janta Mazdoo	Extreme	Somewhat high	Negligible/absent	Higher at times/occasionally	No	No	6	1	2
Yes	Janta Mazdoo	Extreme	Somewhat high	Higher at times/occasionally	Extreme	No	No	98	3	2
Yes	Janta Mazdoo	Somewhat high	Somewhat high	Higher at times/occasionally	Extreme	No	No	6	3	4
Yes	Janta Mazdoo	Somewhat high	Somewhat high	Extreme	Somewhat high	Yes	Yes	98	3	3
Yes	Janta Mazdoo	Extreme	Somewhat high	Negligible/absent	Somewhat high	No	No	6	2	4
Yes	Janta Mazdoo	Somewhat high	Low	Low	Higher at times/occasionally	No	No	6	3	2
Yes	Janta Mazdoo	Extreme	Low	Low	Extreme	No	No	98	3	2
Yes	Janta Mazdoo	Extreme	Somewhat high	Extreme	Somewhat high	No	No	98	3	3
Yes	Janta Mazdoo	Somewhat high	Higher at times/occasionally	Low	Higher at times/occasionally	No	No	6	3	2
Yes	Janta Mazdoo	Extreme	Somewhat high	Low	Higher at times/occasionally	No	No	5	2	4
Yes	Janta Mazdoo	Extreme	Somewhat high	Extreme	Somewhat high	No	No	98	3	3
Yes	Janta Mazdoo	Extreme	Somewhat high	Low	Higher at times/occasionally	No	No	6	3	2
Yes	Janta Mazdoo	Low	Somewhat high	Higher at times/occasionally	Somewhat high	No	No	6	3	3
Yes	Janta Mazdoo	Low	Low	Low	Somewhat high	No	No	98	3	3
Yes	Janta Mazdoo	Extreme	Somewhat high	Extreme	Somewhat high	No	No	98	3	2
Yes	Janta Mazdoo	Extreme	Somewhat high	Extreme	Extreme	Yes	Yes	98	3	3
Yes	Janta Mazdoo	Higher at times/occasionally		Negligible/absent	Somewhat high	No	Yes	3	4	3
Yes	Janta Mazdoo	Somewhat high	Extreme	Higher at times/occasionally	Somewhat high	No	No	6	3	3
Yes	Janta Mazdoo	Somewhat high	Somewhat high	Extreme	Somewhat high	Yes	Yes	98	3	2
Yes	Janta Mazdoo	Low	Low	Low	Somewhat high	No	No	98	3	1
Yes	Janta Mazdoo	Extreme	Extreme	Higher at times/occasionally	Extreme	No	Yes	98	3	1
Yes	Janta Mazdoo	Somewhat high	Somewhat high	Extreme	Somewhat high	Yes	Yes	98	3	2
Yes	Janta Mazdoo	Extreme	Somewhat high	Extreme	Somewhat high	No	No	98	3	1
Yes	Janta Mazdoo	Extreme	Low	Low	Extreme	No	Yes	98	3	1
Yes	Janta Mazdoo	Extreme	Extreme	Low	Extreme	No	Yes	98	3	1
Yes	Janta Mazdoo	Extreme	Low	Low	Extreme	No	No	98	3	1
Yes	Janta Mazdoo	Somewhat high	Somewhat high	Somewhat high	Somewhat high	No	No	8	3	2
Yes	Janta Mazdoo	Extreme	Somewhat high	Extreme	Somewhat high	Yes	No	98	1	1
Yes	Janta Mazdoo	Higher at times/occasionally	Somewhat high	Higher at times/occasionally	Somewhat high	No	No	8	3	2
Yes	Janta Mazdoo	Extreme	Somewhat high	Low	Somewhat high	No	No	6	3	2
Yes	Janta Mazdoo	Extreme	Extreme	Negligible/absent	Somewhat high	No	No	6	3	2
Yes	Janta Mazdoo	Somewhat high	Somewhat high	Low	Somewhat high	No	Yes	98	3	3
Yes	Janta Mazdoo	Extreme	Somewhat high	Extreme	Somewhat high	No	No	98	3	3
Yes	Janta Mazdoo	Somewhat high	Somewhat high	Higher at times/occasionally	Somewhat high	No	No	8	3	2
Yes	Janta Mazdoo	Extreme	Somewhat high	Extreme	Somewhat high	No	Yes	98	3	1
Yes	Janta Mazdoo	Extreme	Low	Low	Extreme	No	Yes	98	3	1
Yes	Janta Mazdoo	Low	Low	Higher at times/occasionally	Somewhat high	No	Yes	98	3	3
Yes	Janta Mazdoo	Low	Higher at times/occasionally	Low	Low	Yes	No	6	3	3
Yes	Janta Mazdoo	Extreme	Higher at times/occasionally	Low	Negligible/absent	No	No	6	3	2
Yes	Janta Mazdoo	Somewhat high	Extreme	Somewhat high	Somewhat high	Yes	Yes	98	3	2
Yes	Janta Mazdoo	Somewhat high	Somewhat high	Higher at times/occasionally	Somewhat high	No	No	8	3	2
Yes	Janta Mazdoo	Low	Negligible/absent	Low	Somewhat high	No	Yes	98	3	3
Yes	Janta Mazdoo	Extreme	Extreme	Low	Extreme	No	No	98	3	1
Yes	Janta Mazdoo	Extreme	Extreme	Low	Extreme	No	No	98	3	1
Yes	Janta Mazdoo	Somewhat high	Somewhat high	Somewhat high	Extreme	Yes	Yes	98	3	2
Yes	Janta Mazdoo	Extreme	Somewhat high	Negligible/absent	Negligible/absent	No	No	6	3	2
Yes	Janta Mazdoo	Negligible/absent	Low	Negligible/absent	Negligible/absent	No	No	6	3	2
Yes	Janta Mazdoo	Extreme	Extreme	Low	Extreme	No	Yes	6	3	1
Yes	Janta Mazdoo	Somewhat high	Somewhat high	Extreme	Somewhat high	Yes	Yes	98	3	3
Yes	Janta Mazdoo	Low	Low	Low	Somewhat high	No	Yes	98	3	2
Yes	Janta Mazdoo	Extreme	Somewhat high	Extreme	Somewhat high	No	No	98	3	2
Yes	Janta Mazdoo	Extreme	Low	Negligible/absent	Low	No	No	98	3	2
Yes	Janta Mazdoo	Extreme	Somewhat high	Negligible/absent	Somewhat high	No	No	6	3	3
Yes	Janta Mazdoo	Somewhat high	Somewhat high	Extreme	Somewhat high	No	No	8	3	2
Yes	Janta Mazdoo	Extreme	Somewhat high	Extreme	Somewhat high	No	No	98	3	3
Yes	Janta Mazdoo	Low	Low	Low	Somewhat high	No	No	98	3	3
Yes	Janta Mazdoo	Extreme	Somewhat high	Low	Somewhat high	No	Yes	98	3	3
Yes	Janta Mazdoo	Extreme	Low	Negligible/absent	Somewhat high	No	No	6	3	3
Yes	Janta Mazdoo	Extreme	Low	Low	Somewhat high	No	Yes	98	3	3
Yes	Janta Mazdoo	Somewhat high	Somewhat high	Somewhat high	Higher at times/occasionally	No	No	8	3	2
Yes	Janta Mazdoo	Extreme	Somewhat high	Extreme	Somewhat high	No	No	98	3	3
Yes	Janta Mazdoo	Extreme	Somewhat high	Low	Higher at times/occasionally	No	No	6	3	2
Yes	Janta Mazdoo	Extreme	Somewhat high	Extreme	Somewhat high	No	No	98	3	3
Yes	Janta Mazdoo	Extreme	Low	Negligible/absent	Somewhat high	No	No	6	3	2
Yes	Janta Mazdoo	Somewhat high	Low	Low	Extreme	No	No	98	3	1
Yes	Janta Mazdoo	Extreme	Somewhat high	Somewhat high	Higher at times/occasionally	No	No	6	3	2
Yes	Janta Mazdoo	Extreme	Somewhat high	Low	Negligible/absent	No	No	6	3	3
Yes	Janta Mazdoo	Higher at times/occasionally	Somewhat high	Low	Higher at times/occasionally	Yes	Yes	3	3	3
Yes	Janta Mazdoo	Low	Somewhat high	Higher at times/occasionally	Extreme	No	Yes	3	3	1
Yes	Janta Mazdoo	Low			Low	No	Yes	3	4	1
Yes	Janta Mazdoo	Low	Low	Higher at times/occasionally	Somewhat high	No	No	3	4	1
Yes	Janta Mazdoo	Extreme	Low	Low	Low	No	No	3	4	3
Yes	Janta Mazdoo	Low	Negligible/absent	Higher at times/occasionally	Somewhat high	No	No	3	4	1
Yes	Janta Mazdoo	Low	Somewhat high	Higher at times/occasionally	Extreme	No	Yes	3	3	1
Yes	Janta Mazdoo	Low	Higher at times/occasionally	Somewhat high	Extreme	No	Yes	3	3	1
Yes	Janta Mazdoo	Low	Somewhat high	Higher at times/occasionally	Extreme	No	Yes	3	3	2
Yes	Janta Mazdoo	Negligible/absent	Negligible/absent	Negligible/absent	Negligible/absent	No	Yes		4	3
Yes	Janta Mazdoo	Extreme		Negligible/absent	Higher at times/occasionally	No	Yes	3	4	1
Yes	Janta Mazdoo	Low	Low		Low	No	Yes	3	4	1
Yes	Janta Mazdoo	Low	Higher at times/occasionally	Low	Low	Yes	No	6	3	3
Yes	Janta Mazdoo	Low				No	Yes	3	4	1
Yes	Janta Mazdoo	Higher at times/occasionally		Negligible/absent	Higher at times/occasionally	No	Yes	3	4	1
Yes	Janta Mazdoo	Extreme		Negligible/absent	Higher at times/occasionally	No	Yes	3	4	3
Yes	Janta Mazdoo	Extreme	Low	Negligible/absent	Higher at times/occasionally	No	Yes	3	4	2
Yes	Janta Mazdoo	Extreme	Somewhat high	Low	Higher at times/occasionally	No	Yes	3	4	1
Yes	Janta Mazdoo	Higher at times/occasionally	Low	Low	Negligible/absent	No	Yes	3	4	3
Yes	Janta Mazdoo	Somewhat high		Higher at times/occasionally	Low	No	Yes	3	2	3
Yes	Janta Mazdoo	Low				No	Yes	3	4	3
Yes	Janta Mazdoo	Low	Higher at times/occasionally	Low	Higher at times/occasionally	No	No	3	4	3
Yes	Janta Mazdoo	Low	Higher at times/occasionally	Somewhat high	Extreme	No	Yes	3	3	1
Yes	Janta Mazdoo	Low	Somewhat high	Extreme	Higher at times/occasionally	No	Yes	3	3	1
Yes	Janta Mazdoo	Low	Low		Low	No	Yes	3	4	1
Yes	Janta Mazdoo	Negligible/absent	Negligible/absent	Low	Somewhat high	No	No	3	4	3
Yes	Janta Mazdoo	Low	Somewhat high	Extreme	Higher at times/occasionally	No	Yes	3	3	1
Yes	Janta Mazdoo	Low		Negligible/absent	Low	No	No	3	4	3
Yes	Janta Mazdoo	Low	Negligible/absent	Low	Negligible/absent	No	No	3	4	3
Yes	Janta Mazdoo	Low	Higher at times/occasionally	Low	Higher at times/occasionally	No	No	4	4	3
Yes	Janta Mazdoo	Extreme	Somewhat high	Negligible/absent	Negligible/absent	No	Yes	3	4	2
Yes	Janta Mazdoo	Low	Higher at times/occasionally	Somewhat high	Extreme	No	Yes	3	3	1
Yes	Janta Mazdoo	Somewhat high	Somewhat high	Negligible/absent	Low	Yes	No	3	4	3
Yes	Janta Mazdoo	Low	Higher at times/occasionally	Low	Low	No	Yes	3	4	3
Yes	Janta Mazdoo	Low		Low	Low	No	Yes	3	2	1
Yes	Janta Mazdoo	Low		Low	Low	No	No	3	4	3
Yes	Janta Mazdoo	Low	Higher at times/occasionally	Somewhat high	Extreme	No	Yes	3	3	2
Yes	Janta Mazdoo	Extreme		Negligible/absent	Higher at times/occasionally	No	Yes	3	4	1
Yes	Janta Mazdoo	Low		Low		No	Yes	3	4	1
Yes	Janta Mazdoo	Low		Low	Low	No	Yes	3	4	2
Yes	Jawahar Camp	Extreme			Higher at times/occasionally	No	No	4	2	1
Yes	Jawahar Camp	Higher at times/occasionally		Low	Low	No	No	2	2	1
Yes	Jawahar Camp	Higher at times/occasionally		Low	Extreme	No	No	2	2	1
Yes	Jawahar Camp	Extreme			Somewhat high	No	No	2	2	1
Yes	Jawahar Camp	Extreme	Extreme	Negligible/absent	Extreme	No	No	3	2	2
Yes	Jawahar Camp	Extreme			Higher at times/occasionally	No	No	1	1	1
Yes	Jhuggi Clust	Extreme	Somewhat high	Extreme	Extreme	Yes	Yes	4	2	3
Yes	Jhuggi Clust	Extreme	Extreme	Extreme	Extreme	Yes	Yes	4	2	3
Yes	Jhuggi Clust	Extreme	Low	Low	Extreme	Yes	Yes	98	2	1
Yes	Jhuggi Clust	Low	Low	Low	Somewhat high	No	No	4	2	1
Yes	Jhuggi Clust	Extreme	Extreme	Low	Extreme	Yes	Yes	98	1	1
Yes	Jhuggi Clust	Somewhat high	Somewhat high	Extreme	Somewhat high	Yes	Yes	4	1	1
Yes	Jhuggi Clust	Extreme	Low	Low	Extreme	Yes	Yes	4	2	1
Yes	Jhuggi Clust	Extreme	Low	Low	Extreme	Yes	Yes	4	1	1
Yes	Jhuggi Clust	Somewhat high	Low	Low	Somewhat high	Yes	Yes	4	2	4
Yes	Jhuggi Clust	Somewhat high	Low	Low	Somewhat high	No	Yes	4	2	1
Yes	JJ Camp, Sur	Higher at times/occasionally	Low	Higher at times/occasionally	Low	No	Yes	3	1	1
Yes	JJ Camp, Sur	Extreme	Somewhat high	Low	Negligible/absent	No	Yes	3	2	3
Yes	JJ Camp, Sur	Extreme	Negligible/absent	Low	Higher at times/occasionally	No	Yes	3	2	1
Yes	JJ Camp, Sur	Low	Higher at times/occasionally	Somewhat high	Extreme	No	Yes	3	4	1
Yes	JJ Camp, Sur	Extreme		Negligible/absent	Higher at times/occasionally	No	Yes	3	2	1
Yes	JJ Camp, Sur	Higher at times/occasionally	Low	Negligible/absent	Low	No	No	3	2	3
Yes	JJ Camp, Sur	Low	Negligible/absent	Negligible/absent	Somewhat high	No	Yes	3	4	1
Yes	JJ Camp, Sur	Negligible/absent	Low	Higher at times/occasionally	Low	No	Yes	3	4	1
Yes	JJ Camp, Sur	Somewhat high	Higher at times/occasionally	Low	Low	No	Yes	3	1	1
Yes	JJ Camp, Sur	Low			Low	No	Yes	3	1	4
Yes	JJ Camp, Sur	Extreme			Low	No	Yes	3	1	3
Yes	JJ Camp, Sur	Somewhat high	Somewhat high	Low	Higher at times/occasionally	No	Yes	3	3	1
Yes	JJ Camp, Sur	Extreme	Extreme		Low	Yes	No	3	1	3
Yes	JJ Camp, Sur	Somewhat high	Higher at times/occasionally	Low	Low	No	Yes	3	2	3
Yes	JJ Camp, Sur	Somewhat high	Higher at times/occasionally	Low	Low	No	Yes	3	3	1
Yes	JJ Camp, Sur	Somewhat high	Higher at times/occasionally	Low	Low	Yes	Yes	3	1	1
Yes	JJ Camp, Sur	Extreme	Somewhat high	Low	Low	No	No	3	2	3
Yes	JJ Camp, Sur	Negligible/absent	Low	Low	Extreme	No	Yes	3	4	1
Yes	JJ Camp, Sur	Extreme			Low	No	Yes	4	2	1
Yes	JJ Camp, Sur	Extreme		Negligible/absent	Higher at times/occasionally	No	Yes	3	2	1
Yes	JJ Camp, Sur	Extreme				No	Yes	3	1	3
Yes	JJ Camp, Sur	Somewhat high	Higher at times/occasionally	Low	Low	No	No	3	1	1
Yes	JJ Camp, Sur	Somewhat high	Higher at times/occasionally	Low	Low	No	Yes	3	1	1
Yes	JJ Camp, Sur	Somewhat high	Higher at times/occasionally	Low	Low	No	No	3	1	1
Yes	JJ Camp, Sur	Higher at times/occasionally	Low	Higher at times/occasionally	Low	Yes	Yes	3	1	1
Yes	JJ Camp, Sur	Somewhat high	Negligible/absent	Low	Somewhat high	Yes	No	3	2	3
Yes	JJ Cluster,	Extreme	Low	Low	Extreme	Yes	Yes	6	2	3
Yes	JJ Cluster,	Extreme	Somewhat high	Low	Somewhat high	No	No	6	3	2
Yes	JJ Cluster,	Extreme	Low	Higher at times/occasionally	Somewhat high	No	Yes	6	3	3
Yes	JJ Cluster,	Extreme	Extreme	Higher at times/occasionally	Extreme	No	No	6	2	1
Yes	JJ Cluster,	Extreme	Extreme	Higher at times/occasionally	Extreme	Yes	Yes	6	2	1
Yes	JJ Indira Ca	Extreme	Somewhat high	Low	Low	No	No	3	1	1
Yes	JJ Indira Ca	Extreme		Negligible/absent	Higher at times/occasionally	No	Yes	3	2	1
Yes	JJ Indira Ca	Extreme	Somewhat high	Higher at times/occasionally	Low	No	No	3	1	1
Yes	JJ Indira Ca	Extreme	Somewhat high	Low	Higher at times/occasionally	No	No	3	1	1
Yes	JJ Indira Ca	Extreme	Somewhat high	Low	Higher at times/occasionally	No	No	3	1	1
Yes	JJ Indira Ca	Extreme	Somewhat high	Higher at times/occasionally	Low	No	No	3	1	1
Yes	JJ Indira Ca	Extreme		Negligible/absent	Higher at times/occasionally	No	Yes	3	2	1
Yes	JJ Indira Ca	Extreme	Higher at times/occasionally	Low	Low	No	No		1	1
Yes	JJ Indira Ca	Extreme	Higher at times/occasionally	Negligible/absent	Somewhat high	No	Yes	3	2	1
Yes	JJ Indira Ca	Extreme	Somewhat high	Low	Higher at times/occasionally	No	Yes	3	1	1
Yes	JJ Indira Ca	Extreme		Negligible/absent	Higher at times/occasionally	No	Yes	3	4	1
Yes	JJ Indira Ca	Negligible/absent	Low	Somewhat high	Extreme	No	Yes	3	4	1
Yes	JJ Indira Ca	Negligible/absent	Negligible/absent	Higher at times/occasionally	Somewhat high	No	No	3	1	3
Yes	JJ Indira Ca	Extreme	Somewhat high	Low	Low	No	No	3	4	3
Yes	JJ Indira Ca	Extreme			Low	No	Yes	5	1	3
Yes	JJ Indira Ca	Extreme			Low	No	Yes	5	1	3
Yes	JJ Indira Ca	Negligible/absent	Low	Higher at times/occasionally	Somewhat high	No	Yes	3	4	1
Yes	JJ Indira Ca	Extreme			Low	No	Yes	3	1	3
Yes	JJ Indira Ca	Somewhat high	Higher at times/occasionally	Low	Low	No	No	3	1	1
Yes	JJ Indira Ca	Low	Negligible/absent	Higher at times/occasionally	Somewhat high	No	Yes	3	4	1
Yes	JJ Indira Ca	Extreme	Higher at times/occasionally	Somewhat high	Low	Yes	Yes	3	2	3
Yes	JJ Indira Ca	Negligible/absent	Low	Somewhat high	Extreme	No	Yes	3	4	1
Yes	JJ Indira Ca	Negligible/absent	Low	Somewhat high	Extreme	No	Yes	3	4	1
Yes	JJ Indira Ca	Extreme	Somewhat high	Low	Higher at times/occasionally	No	Yes	3	1	1
Yes	JJ Indira Ca	Extreme	Somewhat high	Low	Higher at times/occasionally	No	No	3	1	1
Yes	JJ Indira Ca	Somewhat high	Somewhat high	Higher at times/occasionally	Low	No	No	3	1	1
Yes	Kalander Col	Higher at times/occasionally	Negligible/absent		Negligible/absent	No	Yes	3	3	1
Yes	Kalander Col	Extreme	Somewhat high	Low	Higher at times/occasionally	No	Yes	3	2	1
Yes	Kalander Col	Negligible/absent	Negligible/absent	Higher at times/occasionally	Extreme	No	No	3	2	1
Yes	Kalander Col	Low	Higher at times/occasionally	Somewhat high	Extreme	No	Yes	3	3	1
Yes	Kalander Col	Low	Negligible/absent	Low	Extreme	No	Yes	3	3	1
Yes	Kalander Col	Low	Extreme	Somewhat high	Extreme	No	Yes	3	3	1
Yes	Kalander Col	Extreme		Higher at times/occasionally	Low	No	Yes	3	2	1
Yes	Kalander Col	Extreme	Higher at times/occasionally	Low	Somewhat high	No	Yes	2	2	1
Yes	Kalander Col	Somewhat high	Somewhat high	Higher at times/occasionally	Higher at times/occasionally	No	Yes	3	2	1
Yes	Kalander Col	Extreme	Somewhat high	Low	Higher at times/occasionally	No	Yes	3	2	1
Yes	Kalander Col	Higher at times/occasionally	Somewhat high			No	Yes	3	3	1
Yes	Kalander Col	Somewhat high	Low	Higher at times/occasionally	Extreme	Yes	No	3	4	3
Yes	Kalander Col	Extreme	Negligible/absent	Low	Higher at times/occasionally	No	Yes	3	2	1
Yes	Kalander Col	Higher at times/occasionally	Higher at times/occasionally			No	Yes	3	3	1
Yes	Kalander Col	Higher at times/occasionally		Higher at times/occasionally		No	No	3	3	1
Yes	Kalander Col	Low	Higher at times/occasionally	Somewhat high	Extreme	Yes	No	3	2	3
Yes	Kalander Col	Negligible/absent		Negligible/absent	Low	No	No	3	2	3
Yes	Kalander Col	Extreme	Higher at times/occasionally	Negligible/absent	Higher at times/occasionally	Yes	Yes	3	2	1
Yes	Kalander Col	Extreme	Low	Low	Low	No	Yes	3	2	3
Yes	Kalander Col	Extreme		Higher at times/occasionally	Higher at times/occasionally	No	Yes	3	2	3
Yes	Kalander Col	Extreme	Somewhat high	Higher at times/occasionally	Low	Yes	Yes	3	2	1
Yes	Kalander Col	Low	Somewhat high	Somewhat high	Extreme	No	No	3	3	1
Yes	Kalander Col	Somewhat high	Higher at times/occasionally	Low	Low	No	Yes	1	3	1
Yes	Kalander Col	Low	Higher at times/occasionally	Somewhat high	Higher at times/occasionally	No	Yes	3	3	1
Yes	Kalander Col	Somewhat high	Somewhat high	Higher at times/occasionally	Low	No	Yes	3	2	1
Yes	Kalander Col	Extreme	Somewhat high	Low	Higher at times/occasionally	No	Yes	3	2	1
Yes	Kalander Col	Negligible/absent	Negligible/absent	Negligible/absent	Somewhat high	No	No	98	4	2
Yes	Kalander Col	Higher at times/occasionally	Higher at times/occasionally	Somewhat high		No	No	3	3	1
Yes	Kalander Col	Extreme		Low	Extreme	No	No	3	4	2
Yes	Kalander Col	Extreme	Somewhat high		Low	No	No	6	4	2
Yes	Kalander Col	Low		Extreme	Extreme	No	No	3	2	3
Yes	Kalander Col	Higher at times/occasionally				No	Yes	3	3	1
Yes	Kalander Col	Extreme	Somewhat high	Higher at times/occasionally	Low	No	Yes	3	2	1
Yes	Kalander Col	Extreme	Higher at times/occasionally			No	Yes	3	3	2
Yes	Kalander Col	Low	Somewhat high	Higher at times/occasionally	Extreme	No	No	3	4	2
Yes	Kalander Col	Low		Negligible/absent	Extreme	No	No	3	2	3
Yes	Kalander Col	Low	Somewhat high	Higher at times/occasionally	Extreme	Yes	No	3	4	3
Yes	Kalander Col	Extreme			Higher at times/occasionally	No	Yes	3	3	1
Yes	Kalander Col	Somewhat high	Extreme	Negligible/absent	Extreme	No	No	3	4	2
Yes	Kalander Col	Extreme			Higher at times/occasionally	No	Yes	3	3	1
Yes	Kalander Col	Higher at times/occasionally		Higher at times/occasionally		No	Yes	3	3	1
Yes	Kalander Col	Somewhat high		Higher at times/occasionally	Extreme	No	No	3	4	2
Yes	Kalander Col	Low	Somewhat high	Higher at times/occasionally	Extreme	Yes	No	3	4	3
Yes	Kalander Col	Low	Higher at times/occasionally	Somewhat high	Extreme	No	No	3	4	1
Yes	Kalander Col	Negligible/absent	Higher at times/occasionally	Higher at times/occasionally	Extreme	No	No	98	4	3
Yes	Kalander Col	Extreme		Somewhat high	Higher at times/occasionally	No	No	3	2	2
Yes	Kalander Col	Low	Higher at times/occasionally	Low	Extreme	No	Yes	3	3	2
Yes	Kalander Col	Somewhat high	Low	Negligible/absent	Negligible/absent	No	No	3	4	1
Yes	Kalander Col	Higher at times/occasionally	Somewhat high	Low	Low	No	No	3	4	2
Yes	Kalander Col	Higher at times/occasionally			Higher at times/occasionally	No	Yes	3	3	2
Yes	Kalander Col	Higher at times/occasionally	Higher at times/occasionally		Somewhat high	No	Yes	3	3	1
Yes	Kalander Col	Low		Higher at times/occasionally	Higher at times/occasionally	No	No	3	3	1
Yes	Kalander Col	Higher at times/occasionally	Low	Extreme	Somewhat high	No	No	3	4	2
Yes	Kalander Col	Extreme	Low	Higher at times/occasionally	Somewhat high	Yes	No	6	4	4
Yes	Kalander Col	Extreme		Low	Somewhat high	No	No	3	2	3
Yes	Kalander Col	Somewhat high		Low	Somewhat high	No	No	3	2	2
Yes	Kanak Durga	Extreme	Somewhat high	Extreme	Extreme	Yes	No	3	2	3
Yes	Kanak Durga	Somewhat high	Extreme	Somewhat high	Extreme	Yes	No	98	2	3
Yes	Kanak Durga	Extreme	Extreme	Low	Extreme	No	No	98	3	1
Yes	Kanak Durga	Low	Low	Low	Somewhat high	No	No	98	4	3
Yes	Kanak Durga	Low	Low	Somewhat high	Low	No	Yes	3	3	2
Yes	Kanak Durga	Low	Extreme	Somewhat high	Low	No	Yes	3	3	2
Yes	Kanak Durga	Low	Low	Low	Somewhat high	Yes	No	98	3	3
Yes	Kanak Durga	Somewhat high	Somewhat high	Extreme	Somewhat high	Yes	Yes	98	2	2
Yes	Kathputli Co	Extreme	Higher at times/occasionally	Low	Low	No	No	2	2	1
Yes	Kathputli Co	Somewhat high			Low	No	No	2	2	1
Yes	Kaushal Puri	Extreme	Low	Negligible/absent	Somewhat high	Yes	Yes	4	2	4
Yes	Kaushal Puri	Extreme	Extreme	Low	Extreme	No	No	4	1	4
Yes	Kaushal Puri	Somewhat high	Extreme	Low	Extreme	No	No	6	1	3
Yes	Kaushal Puri	Higher at times/occasionally	Low	Low	Low	No	No	6	2	4
Yes	Kaushal Puri	Low	Higher at times/occasionally	Negligible/absent	Somewhat high	Yes	Yes	3	2	4
Yes	Kaushal Puri	Extreme	Somewhat high	Low	Extreme	No	Yes	6	2	4
Yes	Kaushal Puri	Extreme	Somewhat high	Somewhat high	Extreme	No	Yes	6	1	3
Yes	Kaushal Puri	Somewhat high	Extreme	Somewhat high	Somewhat high	Yes	Yes	4	2	4
Yes	Kaushal Puri	Somewhat high	Extreme	Higher at times/occasionally	Extreme	Yes	No	2	2	4
Yes	Kaushal Puri	Somewhat high	Somewhat high	Extreme	Extreme	Yes	No	4	2	3
Yes	Kaushal Puri	Extreme	Negligible/absent	Low	Somewhat high	Yes	No	4	2	3
Yes	Kaushal Puri	Extreme	Somewhat high	Low	Extreme	No	Yes	6	2	4
Yes	Kaushal Puri	Extreme	Extreme	Low	Somewhat high	No	Yes	6	3	4
Yes	Kaushal Puri	Extreme	Low	Low	Extreme	Yes	Yes	4	1	4
Yes	Kaushal Puri	Extreme	Low	Low	Extreme	No	No	4	1	1
Yes	Kaushal Puri	Somewhat high	Somewhat high	Somewhat high	Somewhat high	Yes	Yes	2	2	4
Yes	Kaushal Puri	Somewhat high	Somewhat high	Extreme	Somewhat high	Yes	No	4	2	4
Yes	Kaushal Puri	Extreme	Low	Higher at times/occasionally	Extreme	Yes	Yes	4	1	2
Yes	Kaushal Puri	Extreme	Somewhat high	Low	Somewhat high	No	Yes	6	3	4
Yes	Kaushal Puri	Somewhat high	Extreme	Somewhat high	Extreme	Yes	Yes	2	2	4
Yes	Kaushal Puri	Somewhat high	Extreme	Negligible/absent	Low	Yes	Yes	4	2	4
Yes	Kaushal Puri	Extreme	Somewhat high	Somewhat high	Higher at times/occasionally	Yes	Yes	4	4	4
Yes	Kaushal Puri	Extreme	Low	Low	Extreme	No	Yes	6	2	3
Yes	Kaushal Puri	Extreme	Somewhat high	Higher at times/occasionally	Extreme	Yes	Yes	6	1	4
Yes	Kaushal Puri	Low	Negligible/absent	Higher at times/occasionally	Extreme	No	Yes	6	1	4
Yes	Kaushal Puri	Extreme	Somewhat high	Higher at times/occasionally	Extreme	No	No	6	2	4
Yes	Kaushal Puri	Extreme	Negligible/absent	Somewhat high	Low	Yes	Yes	4	2	4
Yes	Kaushal Puri	Extreme	Somewhat high	Negligible/absent	Low	No	Yes	4	2	3
Yes	Kusumpur Pah	Somewhat high	Higher at times/occasionally	Somewhat high	Extreme	Yes	Yes	3	1	4
Yes	Kusumpur Pah	Extreme	Somewhat high	Negligible/absent	Low	Yes	Yes	5	1	2
Yes	Kusumpur Pah	Extreme	Higher at times/occasionally	Low	Extreme	No	Yes	5	1	2
Yes	Kusumpur Pah	Somewhat high	Higher at times/occasionally	Higher at times/occasionally		Yes	Yes	1	1	4
Yes	Kusumpur Pah	Extreme	Low		Extreme	Yes	Yes	1	1	2
Yes	Kusumpur Pah	Extreme	Somewhat high	Low	Somewhat high	No	Yes	5	1	2
Yes	Kusumpur Pah	Extreme	Low	Low	Somewhat high	No	Yes	5	1	2
Yes	Kusumpur Pah	Extreme	Extreme	Somewhat high	Somewhat high	Yes	Yes	1	1	1
Yes	Kusumpur Pah	Extreme	Extreme	Low	Extreme	Yes	Yes	1	1	2
Yes	Kusumpur Pah	Extreme	Somewhat high	Low	Somewhat high	No	Yes	5	1	4
Yes	Kusumpur Pah	Extreme	Low	Low	Extreme	Yes	Yes	1	1	2
Yes	Kusumpur Pah	Extreme	Somewhat high	Somewhat high	Extreme	Yes	Yes	1	1	2
Yes	Kusumpur Pah	Extreme	Extreme	Low	Extreme	No	Yes	5	1	2
Yes	Kusumpur Pah	Extreme	Somewhat high	Extreme	Somewhat high	Yes	Yes	2	1	4
Yes	Kusumpur Pah	Extreme	Extreme	Low	Somewhat high	No	Yes	5	1	2
Yes	Kusumpur Pah	Somewhat high	Extreme	Somewhat high	Somewhat high	Yes	Yes	1	1	4
Yes	Kusumpur Pah	Extreme	Low	Somewhat high	Higher at times/occasionally	Yes	Yes	5	2	2
Yes	Kusumpur Pah	Extreme	Extreme	Low	Somewhat high	Yes	Yes	5	1	2
Yes	Kusumpur Pah	Extreme	Somewhat high	Higher at times/occasionally	Extreme	Yes	Yes	5	3	4
Yes	Kusumpur Pah	Extreme	Somewhat high	Higher at times/occasionally	Somewhat high	No	Yes	5	1	2
Yes	Kusumpur Pah	Extreme	Somewhat high	Low	Somewhat high	No	Yes	5	1	2
Yes	Kusumpur Pah	Extreme	Extreme	Somewhat high	Negligible/absent	No	Yes	5	1	4
Yes	Kusumpur Pah	Extreme	Extreme	Somewhat high	Low	No	No	5	1	2
Yes	Kusumpur Pah	Extreme	Low	Somewhat high	Extreme	Yes	Yes	98	2	2
Yes	Kusumpur Pah	Extreme	Higher at times/occasionally	Low	Extreme	No	Yes	5	1	2
Yes	Kusumpur Pah	Somewhat high	Higher at times/occasionally	Somewhat high	Higher at times/occasionally	Yes	No	3	1	4
Yes	Kusumpur Pah	Extreme	Extreme	Somewhat high	Higher at times/occasionally	Yes	Yes	5	1	4
Yes	Kusumpur Pah	Extreme	Somewhat high	Higher at times/occasionally	Somewhat high	Yes	Yes	3	1	4
Yes	Kusumpur Pah	Extreme	Low	Low	Extreme	Yes	Yes	6	2	2
Yes	Kusumpur Pah	Extreme	Higher at times/occasionally	Low	Somewhat high	No	Yes	5	2	2
Yes	Kusumpur Pah	Extreme	Somewhat high	Low	Extreme	No	Yes	5	1	4
Yes	Kusumpur Pah	Somewhat high	Low	Negligible/absent	Somewhat high	No	Yes	5	1	2
Yes	Kusumpur Pah	Extreme	Extreme	Low	Somewhat high	No	No	5	1	4
Yes	Kusumpur Pah	Extreme	Somewhat high	Low	Somewhat high	No	No	5	1	4
Yes	Kusumpur Pah	Extreme	Extreme	Negligible/absent	Low	Yes	Yes	2	3	2
Yes	Kusumpur Pah	Extreme	Extreme	Low	Somewhat high	No	Yes	1	1	4
Yes	Kusumpur Pah	Somewhat high	Higher at times/occasionally	Low	Somewhat high	No	No	5	1	4
Yes	Kusumpur Pah	Negligible/absent	Low	Extreme	Extreme	No	Yes	5	1	4
Yes	Kusumpur Pah	Extreme	Low	Negligible/absent	Somewhat high	No	Yes	5	1	4
Yes	Kusumpur Pah	Somewhat high	Low	Negligible/absent	Somewhat high	Yes	Yes	5	1	4
Yes	Kusumpur Pah	Extreme	Somewhat high	Extreme	Somewhat high	Yes	Yes	2	1	4
Yes	Kusumpur Pah	Extreme	Somewhat high	Somewhat high	Somewhat high	Yes	Yes	1	1	4
Yes	Kusumpur Pah	Extreme	Somewhat high	Low	Extreme	No	No	5	1	4
Yes	Kusumpur Pah	Extreme	Negligible/absent	Somewhat high	Low	No	No	5	1	4
Yes	Kusumpur Pah	Extreme	Extreme	Somewhat high	Low	No	No	5	2	2
Yes	Kusumpur Pah	Somewhat high	Negligible/absent	Somewhat high	Somewhat high	No	No	5	1	2
Yes	Kusumpur Pah	Somewhat high	Somewhat high	Extreme	Somewhat high	Yes	Yes	1	1	4
Yes	Kusumpur Pah	Extreme	Somewhat high	Extreme	Somewhat high	Yes	Yes	3	1	4
Yes	Kusumpur Pah	Extreme	Somewhat high	Negligible/absent	Negligible/absent	Yes	Yes	1	1	4
Yes	Kusumpur Pah	Extreme	Somewhat high	Somewhat high	Extreme	Yes	Yes	1	1	4
Yes	Kusumpur Pah	Somewhat high	Extreme	Somewhat high	Somewhat high	Yes	Yes	1	1	2
Yes	Kusumpur Pah	Extreme	Low	Negligible/absent	Low	No	Yes	5	1	2
Yes	Kusumpur Pah	Extreme	Low	Negligible/absent	Extreme	No	Yes	5	1	2
Yes	Kusumpur Pah	Extreme	Extreme	Low	Extreme	Yes	Yes	98	1	4
Yes	Kusumpur Pah	Extreme	Somewhat high	Extreme	Somewhat high	Yes	Yes	1	1	4
Yes	Kusumpur Pah	Extreme	Extreme	Low	Extreme	Yes	Yes	98	1	2
Yes	Mansrovar Pa	Extreme		Low	Somewhat high	No	Yes	3	2	1
Yes	Mansrovar Pa	Somewhat high	Low	Low	Negligible/absent	No	No	3	2	3
Yes	Mansrovar Pa	Low	Somewhat high	Higher at times/occasionally	Extreme	No	Yes	3	2	1
Yes	Mansrovar Pa	Extreme		Higher at times/occasionally	Low	No	No	3	4	3
Yes	Mansrovar Pa	Low	Somewhat high	Higher at times/occasionally	Extreme	No	Yes	3	3	1
Yes	Mansrovar Pa	Extreme		Low	Higher at times/occasionally	No	Yes	3	2	1
Yes	Navjeevan Ca	Somewhat high			Somewhat high	No	No	6	2	1
Yes	Navjeevan Ca	Low	Somewhat high	Somewhat high	Extreme	No	No	3	2	2
Yes	Navjeevan Ca	Somewhat high	Somewhat high	Somewhat high	Extreme	No	No	3	2	1
Yes	Navjeevan Ca	Somewhat high	Somewhat high	Somewhat high	Somewhat high	No	No	6	2	1
Yes	Navjeevan Ca	Higher at times/occasionally	Low	Negligible/absent	Low	No	Yes	6	2	4
Yes	Navjeevan Ca	Somewhat high	Extreme	Somewhat high	Low	No	No	3	2	1
Yes	Navjeevan Ca	Somewhat high	Somewhat high	Somewhat high	Somewhat high	No	No	6	2	1
Yes	Navjeevan Ca	Extreme	Low	Somewhat high	Extreme	No	No	6	2	2
Yes	Navjeevan Ca	Low	Higher at times/occasionally	Somewhat high	Higher at times/occasionally	No	No	6	2	1
Yes	Navjeevan Ca	Somewhat high			Somewhat high	No	No	5	2	3
Yes	Navjeevan Ca	Somewhat high	Low	Somewhat high	Extreme	No	No	3	2	2
Yes	Navjeevan Ca	Somewhat high	Somewhat high	Somewhat high	Somewhat high	No	No	6	2	1
Yes	Navjeevan Ca	Low	Negligible/absent	Negligible/absent	Somewhat high	No	No	6	2	3
Yes	New Sanjay A	Extreme		Higher at times/occasionally	Low	No	Yes	3	2	1
Yes	New Sanjay A	Low	Higher at times/occasionally	Somewhat high	Extreme	No	Yes	3	3	1
Yes	New Sanjay A	Extreme		Higher at times/occasionally	Low	No	Yes	3	2	1
Yes	New Sanjay A	Low	Higher at times/occasionally	Somewhat high	Extreme	Yes	Yes	3	3	1
Yes	New Sanjay A	Low	Somewhat high	Higher at times/occasionally	Extreme	Yes	No	3	2	3
Yes	New Sanjay A	Negligible/absent	Negligible/absent	Negligible/absent	Somewhat high	No	No	1	4	3
Yes	New Sanjay A	Higher at times/occasionally	Extreme	Low	Somewhat high	Yes	No	3	2	3
Yes	New Sanjay A	Higher at times/occasionally	Somewhat high	Low	Extreme	Yes	No	3	4	3
Yes	New Sanjay A	Low	Negligible/absent	Somewhat high	Somewhat high	No	Yes	3	2	3
Yes	New Sanjay A	Low	Somewhat high	Higher at times/occasionally	Extreme	No	Yes	3	3	1
Yes	New Sanjay A	Extreme	Higher at times/occasionally	Higher at times/occasionally	Low	No	No	3	4	1
Yes	New Sanjay A	Higher at times/occasionally	Low	Somewhat high	Extreme	Yes	Yes	3	2	3
Yes	New Sanjay A	Low	Higher at times/occasionally	Extreme	Somewhat high	Yes	No	3	4	3
Yes	New Sanjay A	Extreme	Somewhat high	Higher at times/occasionally	Low	Yes	No	3	2	3
Yes	New Sanjay A	Extreme		Low	Higher at times/occasionally	No	Yes	3	2	1
Yes	New Sanjay A	Extreme	Somewhat high	Higher at times/occasionally	Extreme	No	Yes	3	2	1
Yes	New Sanjay A	Low	Somewhat high	Higher at times/occasionally	Extreme	No	Yes	3	3	1
Yes	New Sanjay A	Low	Somewhat high	Negligible/absent	Extreme	No	Yes	3	3	1
Yes	New Sanjay A	Extreme		Higher at times/occasionally	Low	No	Yes	3	2	3
Yes	New Sanjay A	Low	Somewhat high	Higher at times/occasionally	Extreme	Yes	Yes	3	3	1
Yes	New Sanjay A	Extreme	Higher at times/occasionally	Low	Higher at times/occasionally	No	Yes	3	2	1
Yes	Nirman Camp,	Extreme	Somewhat high	Higher at times/occasionally	Higher at times/occasionally	Yes	Yes	98	2	4
Yes	Nirman Camp,	Extreme	Extreme	Somewhat high	Somewhat high	No	No	5	2	4
Yes	Nirman Camp,	Extreme		Higher at times/occasionally	Low	No	No	6	2	4
Yes	Nirman Camp,	Extreme		Somewhat high	Extreme	No	Yes	6	2	4
Yes	Nirman Camp,	Extreme	Somewhat high	Low	Negligible/absent	No	Yes	6	2	4
Yes	Nirman Camp,	Extreme		Low	Higher at times/occasionally	No	Yes	6	2	4
Yes	Nirman Camp,	Extreme	Extreme	Negligible/absent	Extreme	No	No	3	2	2
Yes	Nirman Camp,	Extreme	Somewhat high	Negligible/absent		No	Yes	6	2	3
Yes	Nirman Camp,	Extreme	Extreme	Low	Somewhat high	No	No	5	2	2
Yes	Nirman Camp,	Extreme	Extreme	Negligible/absent	Extreme	No	No	3	2	2
Yes	Nirman Camp,	Extreme	Extreme	Low	Extreme	No	No	6	2	4
Yes	Nirman Camp,	Extreme	Extreme	Higher at times/occasionally	Extreme	No	Yes	6	2	4
Yes	Nirman Camp,	Extreme	Extreme	Negligible/absent	Extreme	No	No	3	2	2
Yes	Nirman Camp,	Extreme	Higher at times/occasionally	Higher at times/occasionally	Extreme	No	No	6	2	4
Yes	Nirman Camp,	Extreme	Extreme	Somewhat high	Somewhat high	Yes	Yes	98	2	1
Yes	Nirman Camp,	Extreme			Somewhat high	No	No	2	2	1
Yes	Nirman Camp,	Extreme		Low	Extreme	No	Yes	6	2	4
Yes	Nirman Camp,	Extreme			Negligible/absent	No	No	2	2	1
Yes	Nirman Camp,	Extreme			Somewhat high	No	No	2	2	1
Yes	Nirman Camp,	Extreme	Extreme	Somewhat high	Negligible/absent	No	Yes	5	2	4
Yes	Nirman Camp,	Extreme			Somewhat high	No	No	2	2	1
Yes	Nirman Camp,	Extreme		Somewhat high	Negligible/absent	No	Yes	6	2	4
Yes	Nirman Camp,	Extreme	Extreme	Low	Extreme	Yes	Yes	3	2	2
Yes	Prem bari br	Higher at times/occasionally	Extreme	Somewhat high	Low	No	No	4	1	1
Yes	Prem bari br	Extreme	Extreme	Low	Extreme	No	No	4	2	1
Yes	Prem bari br	Extreme	Extreme	Extreme	Somewhat high	No	No	4	1	1
Yes	Prem bari br	Extreme		Extreme	Extreme	No	No	4	1	1
Yes	Prem bari br	Extreme	Extreme	Low	Extreme	Yes	Yes	4	2	1
Yes	Prem bari br	Extreme	Extreme	Somewhat high	Somewhat high	Yes	Yes	98	2	1
Yes	Prem bari br	Low	Low	Higher at times/occasionally	Somewhat high	No	No	4	2	1
Yes	Prem bari br	Extreme	Extreme	Low	Extreme	No	Yes	4	1	1
Yes	Prem bari br	Extreme	Extreme	Higher at times/occasionally	Higher at times/occasionally	Yes	Yes	4	1	1
Yes	Prem bari br	Extreme	Extreme	Somewhat high	Higher at times/occasionally	Yes	Yes	98	2	1
Yes	Prem bari br	Extreme	Extreme	Low	Extreme	No	No	4	2	1
Yes	Prem bari br	Extreme	Extreme	Low	Extreme	No	No	4	2	1
Yes	Prem bari br	Extreme	Low	Low	Low	No	No	2	2	1
Yes	Prem bari br	Higher at times/occasionally	Higher at times/occasionally	Higher at times/occasionally	Extreme	No	No	4	1	1
Yes	Prem bari br	Extreme	Extreme	Low	Extreme	No	No	4	2	1
Yes	Prem bari br	Somewhat high			Low	No	No	4	2	1
Yes	Prem bari br	Low		Low	Low	No	No	4	2	1
Yes	Prem bari br	Somewhat high	Higher at times/occasionally	Low	Negligible/absent	No	No	4	2	1
Yes	Prem bari br	Extreme	Extreme	Extreme	Extreme	No	No	2	1	1
Yes	Prem bari br	Extreme		Extreme	Extreme	No	No	4	1	1
Yes	Sanjay Camp	Extreme	Extreme	Negligible/absent	Extreme	Yes	Yes	6	2	4
Yes	Sanjay Camp	Somewhat high			Somewhat high	No	No	6	2	2
Yes	Sanjay Camp	Extreme	Extreme	Negligible/absent	Extreme	Yes	Yes	6	2	4
Yes	Sanjay Camp	Low			Somewhat high	No	No	6	2	2
Yes	Sanjay Camp	Extreme		Low	Extreme	No	No	6	2	4
Yes	Sanjay Camp	Extreme	Extreme	Somewhat high	Negligible/absent	Yes	Yes	6	2	4
Yes	Sanjay Camp	Extreme	Higher at times/occasionally	Negligible/absent	Somewhat high	No	Yes	6	2	4
Yes	Sanjay Camp	Low		Low	Extreme	No	Yes	6	2	4
Yes	Sanjay Camp	Higher at times/occasionally	Somewhat high	Low	Somewhat high	No	Yes	6	2	4
Yes	Sanjay Camp	Low	Low	Low	Extreme	No	Yes	6	2	3
Yes	Sanjay Camp	Extreme	Extreme	Higher at times/occasionally	Negligible/absent	Yes	Yes	6	2	4
Yes	Sanjay Colon	Extreme	Somewhat high	Extreme	Extreme	Yes	Yes	98	3	4
Yes	Sanjay Colon	Low	Somewhat high	Low	Extreme	No	No	6	2	4
Yes	Sanjay Colon	Extreme		Negligible/absent	Higher at times/occasionally	Yes	No		2	3
Yes	Sanjay Colon	Low			Low	No	Yes	3	4	4
Yes	Sanjay Colon	Higher at times/occasionally	Low	Somewhat high	Somewhat high	Yes	No	3	2	4
Yes	Sanjay Colon	Somewhat high	Higher at times/occasionally	Low	Low	No	Yes	3	1	4
Yes	Sanjay Colon	Low	Negligible/absent	Negligible/absent	Higher at times/occasionally	No	No	2	4	4
Yes	Sanjay Colon	Higher at times/occasionally	Higher at times/occasionally	Low	Higher at times/occasionally	No	Yes	3	1	4
Yes	Sanjay Colon	Somewhat high	Somewhat high	Higher at times/occasionally	Low	Yes	Yes	3	4	4
Yes	Sanjay Colon	Extreme	Extreme	Somewhat high	Somewhat high	Yes	Yes	3	2	4
Yes	Sanjay Colon	Higher at times/occasionally	Low	Low	Low	Yes	Yes	6	4	1
Yes	Sanjay Colon	Somewhat high	Somewhat high	Extreme	Somewhat high	Yes	Yes	3	2	1
Yes	Sanjay Colon	Low	Negligible/absent	Negligible/absent	Higher at times/occasionally	Yes	No	3	1	4
Yes	Sanjay Colon	Low	Higher at times/occasionally	Low	Low	No	Yes	3	1	4
Yes	Sanjay Colon	Low	Low	Higher at times/occasionally	Somewhat high	No	No	3	4	4
Yes	Sanjay Colon	Somewhat high	Low	Low	Extreme	No	Yes		2	2
Yes	Sanjay Colon	Extreme	Extreme	Somewhat high	Somewhat high	Yes	Yes	3	1	4
Yes	Sanjay Colon	Low	Somewhat high	Extreme	Negligible/absent	Yes	No	3	4	4
Yes	Sanjay Colon	Somewhat high			Higher at times/occasionally	No	No	2	2	4
Yes	Sanjay Colon	Higher at times/occasionally	Low	Negligible/absent	Low	No	Yes	6	3	4
Yes	Sanjay Colon	Low		Low	Extreme	No	No	6	3	4
Yes	Sanjay Colon	Low	Low	Low		No	No	98	2	1
Yes	Sanjay Colon	Low	Somewhat high	Extreme	Low	No	Yes	3	4	4
Yes	Sanjay Colon	Somewhat high	Extreme	Higher at times/occasionally	Low	No	No	3	4	4
Yes	Sanjay Colon	Higher at times/occasionally	Somewhat high	Negligible/absent		No	Yes	6	3	1
Yes	Sanjay Colon	Somewhat high	Higher at times/occasionally	Low		No	Yes	6	1	2
Yes	Sanjay Colon	Extreme	Extreme	Negligible/absent	Low	No	Yes	6	1	2
Yes	Sanjay Colon	Extreme		Low	Extreme	No	No	6	1	1
Yes	Sanjay Colon	Extreme	Somewhat high	Higher at times/occasionally		No	Yes	6	3	1
Yes	Sanjay Colon	Extreme	Somewhat high	Higher at times/occasionally		No	Yes	6	3	1
Yes	Sanjay Colon	Extreme	Low	Low	Extreme	No	Yes	6	4	1
Yes	Sanjay Colon	Extreme	Somewhat high	Higher at times/occasionally		No	Yes	6	3	1
Yes	Sanjay Colon	Extreme	Higher at times/occasionally	Negligible/absent	Negligible/absent	No	No	6	1	2
Yes	Sarai Pipal	Extreme	Extreme	Somewhat high	Somewhat high	Yes	Yes	98	2	1
Yes	Sarai Pipal	Extreme	Extreme	Low	Negligible/absent	No	Yes	5	2	1
Yes	Sarai Pipal	Extreme	Somewhat high	Higher at times/occasionally	Higher at times/occasionally	Yes	Yes	98	2	1
Yes	Sarai Pipal	Low	Low	Somewhat high	Extreme	No	No	2	2	1
Yes	Sarai Pipal	Somewhat high	Somewhat high	Somewhat high	Somewhat high	Yes	Yes	98	2	1
Yes	Sarai Pipal	Extreme			Somewhat high	No	No	3	2	1
Yes	Sarai Pipal	Somewhat high	Negligible/absent	Negligible/absent	Negligible/absent	No	No	2	2	1
Yes	Sarai Pipal	Somewhat high	Extreme	Higher at times/occasionally	Negligible/absent	No	No	2	2	1
Yes	Sarai Pipal	Extreme	Extreme	Somewhat high	Somewhat high	Yes	Yes	98	2	1
Yes	Sarai Pipal	Somewhat high	Higher at times/occasionally	Low	Extreme	No	No	2	2	1
Yes	Sarai Pipal	Extreme	Extreme	Low	Extreme	No	Yes	5	2	1
Yes	Sarai Pipal	Extreme	Extreme	Low	Negligible/absent	No	No	5	2	1
Yes	Sarai Pipal	Extreme	Extreme		Somewhat high	No	No	2	2	1
Yes	Sarai Pipal	Somewhat high	Low	Negligible/absent	Higher at times/occasionally	No	No	2	2	1
Yes	Sarai Pipal	Extreme			Extreme	No	No	2	2	1
Yes	Shastri Mark	Extreme	Low	Low	Low	No	No	2	2	1
Yes	Shastri Mark	Low		Low	Low	No	No	2	2	3
Yes	V.P.Singh Ca	Low			Somewhat high	No	No	6	4	2
Yes	V.P.Singh Ca	Extreme		Low		No	Yes	6	2	2
Yes	V.P.Singh Ca	Low	Low	Higher at times/occasionally	Somewhat high	No	No	6	2	1
Yes	V.P.Singh Ca	Low	Low	Low	Extreme	No	No	6	2	3
Yes	V.P.Singh Ca	Extreme		Low	Extreme	No	No	6	2	2
Yes	V.P.Singh Ca	Extreme		Low	Extreme	No	No	6	2	2
Yes	V.P.Singh Ca	Extreme		Higher at times/occasionally		No	Yes	6	2	2
Yes	V.P.Singh Ca	Extreme		Low	Extreme	No	No	6	2	2
Yes	V.P.Singh Ca	Low		Higher at times/occasionally	Somewhat high	No	Yes	6	2	2
Yes	V.P.Singh Ca	Higher at times/occasionally	Low	Low	Higher at times/occasionally	Yes	Yes	6	2	1
Yes	V.P.Singh Ca	Low			Somewhat high	No	No	6	4	2
Yes	V.P.Singh Ca	Extreme		Higher at times/occasionally	Somewhat high	No	Yes	6	2	2
Yes	V.P.Singh Ca	Extreme	Low	Higher at times/occasionally	Low	No	No	6	3	1
Yes	V.P.Singh Ca	Extreme		Low	Extreme	No	No	6	2	1
Yes	V.P.Singh Ca	Extreme		Low	Extreme	No	No	6	2	1
Yes	WZ- E- Block	Extreme	Somewhat high	Extreme	Extreme	No	Yes	4	1	2
Yes	WZ- E- Block	Extreme	Extreme	Somewhat high	Extreme	No	Yes	4	1	3
Yes	WZ- E- Block	Extreme	Somewhat high	Extreme	Extreme	Yes	Yes	98	2	3
Yes	WZ- E- Block	Somewhat high	Somewhat high	Extreme	Somewhat high	Yes	Yes	3	2	1
Yes	WZ- E- Block	Extreme	Extreme	Extreme	Extreme	Yes	Yes	4	2	3
Yes	WZ- E- Block	Extreme	Low	Low	Extreme	Yes	Yes	4	1	1
Yes	WZ- E- Block	Extreme	Somewhat high	Somewhat high	Extreme	No	Yes	4	1	2
Yes	WZ- E- Block	Low	Low	Low	Somewhat high	Yes	Yes	4	1	3
Yes	WZ- E- Block	Extreme	Somewhat high	Extreme	Somewhat high	Yes	Yes	98	2	3
Yes	WZ- E- Block	Somewhat high	Low	Low	Somewhat high	Yes	Yes	4	2	1
Yes	WZ- E- Block	Extreme	Extreme	Somewhat high	Extreme	Yes	Yes	4	2	3
Yes	WZ- E- Block	Low	Somewhat high	Somewhat high	Somewhat high	No	No	4	1	3
Yes	WZ- E- Block	Extreme	Extreme	Extreme	Extreme	No	Yes	4	2	3
Yes	WZ- E- Block	Extreme	Somewhat high	Extreme	Extreme	No	Yes	4	1	3
Yes	WZ- E- Block	Extreme	Extreme	Somewhat high	Extreme	Yes	Yes	4	2	3
Yes	WZ- E- Block	Extreme	Extreme	Extreme	Somewhat high	Yes	Yes	4	1	3
Yes	WZ- E- Block	Extreme	Somewhat high	Extreme	Somewhat high	Yes	No	98	2	3
Yes	WZ- E- Block	Extreme	Somewhat high	Extreme	Higher at times/occasionally	No	Yes	4	1	3
Yes	WZ- E- Block	Extreme	Extreme	Low	Extreme	Yes	No	4	2	1
Yes	WZ- E- Block	Somewhat high	Somewhat high	Extreme	Somewhat high	Yes	Yes	4	2	1
Yes	WZ- E- Block	Extreme	Somewhat high	Somewhat high	Extreme	No	Yes	4	1	3
Yes	WZ- E- Block	Extreme	Somewhat high	Extreme	Extreme	No	Yes	4	1	3
Yes	Zero Pusta	Higher at times/occasionally	Low	Higher at times/occasionally	Low	No	Yes	3	3	1
Yes	Zero Pusta	Extreme		Negligible/absent	Low	No	Yes	2	4	1
Yes	Zero Pusta	Somewhat high	Higher at times/occasionally	Low	Negligible/absent	No	Yes	3	4	1
Yes	Zero Pusta	Extreme		Negligible/absent	Higher at times/occasionally	No	Yes	3	4	1
Yes	Zero Pusta	Low	Somewhat high	Extreme	Higher at times/occasionally	No	Yes	3	4	1
Yes	Zero Pusta	Low			Low	No	Yes	3	4	1
Yes	Zero Pusta	Extreme		Low	Higher at times/occasionally	No	Yes	3	4	3
Yes	Zero Pusta	Extreme		Negligible/absent	Higher at times/occasionally	No	Yes	3	4	1
Yes	Zero Pusta	Higher at times/occasionally	Higher at times/occasionally	Low	Low	No	Yes	3	3	3
Yes	Zero Pusta	Low	Low	Extreme	Extreme	No	Yes	3	4	1
Yes	Zero Pusta	Low	Higher at times/occasionally	Low	Low	No	Yes	3	3	1
Yes	Zero Pusta	Low	Negligible/absent	Extreme	Higher at times/occasionally	No	Yes	3	4	1
Yes	Zero Pusta	Extreme		Low	Negligible/absent	No	No	3	4	1
Yes	Zero Pusta	Extreme	Somewhat high	Low	Higher at times/occasionally	No	Yes	3	4	1
Yes	Zero Pusta	Extreme			Low	No	Yes	3	4	1
Yes	Zero Pusta	Low		Low	Negligible/absent	No	Yes	3	4	1
Yes	Zero Pusta	Higher at times/occasionally	Low	Low	Low	No	Yes	3	3	1
Yes	Zero Pusta	Low		Low	Negligible/absent	No	Yes	3	4	1
Yes	Zero Pusta	Low	Low	Negligible/absent	Negligible/absent	No	Yes	98	4	2
Yes	Zero Pusta	Extreme	Somewhat high	Negligible/absent	Higher at times/occasionally	No	Yes	3	4	1
Yes	Zero Pusta	Extreme		Low	Higher at times/occasionally	No	Yes	3	4	1
Yes	Zero Pusta	Extreme	Higher at times/occasionally	Low	Higher at times/occasionally	No	Yes	3	3	1
Yes	Zero Pusta	Low	Higher at times/occasionally	Higher at times/occasionally	Low	Yes	Yes	3	3	1
Yes	Zero Pusta	Low				No	Yes	3	4	1
Yes	Zero Pusta	Extreme	Somewhat high	Negligible/absent	Higher at times/occasionally	No	Yes	3	4	1
